# Supplementary material for: DNA-origami-directed virus capsid polymorphism
Source: Nat Nanotechnol. 2023 Jul 17;18(10):1205–12. doi: 10.1038/s41565-023-01443-x (PMC10575778; doi:10.1038/s41565-023-01443-x)
Supplement: Supplementary file 2 — Measurement data (diameter) from TEM. [file 41565_2023_1443_MOESM2_ESM.xlsx]

## Sheet: Figure 1g
Source data for Figure 1g
6HB (blue)															6HB-2k (grey)											6HB-10k (green)
Average diameter (nm)	6.068														Average diameter (nm)	18.106										Average diameter (nm)	29.132
Standard deviation (nm)	0.593														Standard deviation (nm)	0.852										Standard deviation (nm)	2.532
Measured diameter (nm)		Data analysis (Histogram)				Normal distribution (line)									Measured diameter (nm)		Data analysis (Histogram)				Normal distribution (line)					Measured diameter (nm)		Data analysis (Histogram)				Normal distribution (line)
		x-axis		y-axis		x-axis		y-axis									x-axis		y-axis		x-axis		y-axis					x-axis		y-axis		x-axis		y-axis
		Bin	Frequency	Frequency (%)			Normaldistribution	Frequency (%)									Bin	Frequency	Frequency (%)			Normaldistribution	Frequency (%)					Bin	Frequency	Frequency (%)			Normaldistribution	Frequency (%)
5.046		0	0	0		4.29025	0.0074764	1.1109							18.586		0	0	0		15.5498	0.00520215	1.1109			31.166		0	0	0		21.5369	0.00175064	1.1109
5.082		0.5	0	0		4.32582	0.00893478	1.3276							17.473		0.5	0	0		15.6009	0.00621691	1.3276			25.317		0.5	0	0		21.6888	0.00209213	1.3276
5.09		1	0	0		4.36138	0.0106393	1.58086							17.876		1	0	0		15.652	0.0074029	1.58086			27		1	0	0		21.8407	0.00249124	1.58086
5.09		1.5	0	0		4.39695	0.0126234	1.87568							17.06		1.5	0	0		15.7031	0.00878348	1.87568			31.607		1.5	0	0		21.9926	0.00295584	1.87568
5.122		2	0	0		4.43252	0.0149237	2.21748							18.57		2	0	0		15.7542	0.0103841	2.21748			30.318		2	0	0		22.1445	0.00349447	2.21748
5.211		2.5	0	0		4.46808	0.0175798	2.61214							19.145		2.5	0	0		15.8054	0.0122322	2.61214			27.508		2.5	0	0		22.2964	0.00411641	2.61214
5.211		3	0	0		4.50365	0.0206342	3.06599							17.415		3	0	0		15.8565	0.0143575	3.06599			29.717		3	0	0		22.4483	0.00483162	3.06599
5.216		3.5	0	0		4.53922	0.0241323	3.58576							17.083		3.5	0	0		15.9076	0.0167915	3.58576			28		3.5	0	0		22.6002	0.00565071	3.58576
5.218		4	0	0		4.57478	0.028122	4.17857							16.851		4	0	0		15.9587	0.0195675	4.17857			26.172		4	0	0		22.7521	0.00658492	4.17857
5.263		4.5	0	0		4.61035	0.0326535	4.8519							17.814		4.5	0	0		16.0098	0.0227206	4.8519			27.948		4.5	0	0		22.9039	0.00764599	4.8519
5.281		5	0	0		4.64592	0.0377789	5.61348							18.949		5	0	0		16.0609	0.0262869	5.61348			26.971		5	0	0		23.0558	0.00884614	5.61348
5.287		5.5	28	58.3		4.68148	0.0435518	6.47126							17.336		5.5	0	0		16.1121	0.0303038	6.47126			28.432		5.5	0	0		23.2077	0.0101979	6.47126
5.287		6	48	100		4.71705	0.0500264	7.4333							16.984		6	0	0		16.1632	0.0348089	7.4333			27.358		6	0	0		23.3596	0.011714	7.4333
5.37		6.5	41	85.4167		4.75262	0.0572571	8.50769							16.081		6.5	0	0		16.2143	0.03984	8.50769			29.552		6.5	0	0		23.5115	0.0134071	8.50769
5.371		7	31	64.5833		4.78818	0.0652974	9.70237							16.702		7	0	0		16.2654	0.0454345	9.70237			26.736		7	0	0		23.6634	0.0152897	9.70237
5.371		7.5	6	12.5		4.82375	0.0741991	11.0251							18.598		7.5	0	0		16.3165	0.0516284	11.0251			32.3		7.5	0	0		23.8153	0.0173741	11.0251
5.378		8	3	6.25		4.85932	0.0840113	12.483							17.706		8	0	0		16.3676	0.0584559	12.483			28.063		8	0	0		23.9672	0.0196717	12.483
5.378		8.5	0	0		4.89489	0.0947794	14.083							17.27		8.5	0	0		16.4187	0.0659484	14.083			27.836		8.5	0	0		24.1191	0.0221931	14.083
5.393		9	0	0		4.93045	0.106543	15.831							18.21		9	0	0		16.4699	0.0741339	15.831			33.062		9	0	0		24.271	0.0249477	15.831
5.393		9.5	0	0		4.96602	0.119337	17.732							18.319		9.5	0	0		16.521	0.0830358	17.732			31.124		9.5	0	0		24.4229	0.0279434	17.732
5.399		10	0	0		5.00159	0.133187	19.7899							19.068		10	0	0		16.5721	0.0926725	19.7899			26.694		10	0	0		24.5748	0.0311864	19.7899
5.457		10.5	0	0		5.03715	0.148109	22.0072							16.431		10.5	0	0		16.6232	0.103056	22.0072			26.406		10.5	0	0		24.7267	0.0346806	22.0072
5.457		11	0	0		5.07272	0.164112	24.385							17.853		11	0	0		16.6743	0.114191	24.385			28.416		11	0	0		24.8786	0.0384278	24.385
5.46		11.5	0	0		5.10829	0.181191	26.9227							19.111		11.5	0	0		16.7254	0.126074	26.9227			27.839		11.5	0	0		25.0305	0.0424269	26.9227
5.46		12	0	0		5.14385	0.199328	29.6176							17.707		12	0	0		16.7766	0.138694	29.6176			28.945		12	0	0		25.1823	0.0466737	29.6176
5.479		12.5	0	0		5.17942	0.218492	32.4652							17.606		12.5	0	0		16.8277	0.152029	32.4652			26.782		12.5	0	0		25.3342	0.0511612	32.4652
5.496		13	0	0		5.21499	0.238639	35.4588							17.939		13	0	0		16.8788	0.166047	35.4588			29.53		13	0	0		25.4861	0.0558786	35.4588
5.499		13.5	0	0		5.25055	0.259706	38.5891							17.604		13.5	0	0		16.9299	0.180706	38.5891			28.927		13.5	0	0		25.638	0.0608117	38.5891
5.526		14	0	0		5.28612	0.281618	41.8449							19.261		14	0	0		16.981	0.195952	41.8449			24.874		14	0	0		25.7899	0.0659424	41.8449
5.547		14.5	0	0		5.32169	0.304281	45.2123							17.132		14.5	0	0		17.0321	0.211722	45.2123			28.138		14.5	0	0		25.9418	0.0712491	45.2123
5.564		15	0	0		5.35725	0.327586	48.6752							17.963		15	0	0		17.0832	0.227938	48.6752			29.103		15	0	0		26.0937	0.0767061	48.6752
5.569		15.5	0	0		5.39282	0.351409	52.215							18.604		15.5	0	0		17.1344	0.244514	52.215			34		15.5	0	0		26.2456	0.0822844	52.215
5.574		16	0	0		5.42839	0.37561	55.811							19.608		16	0	0		17.1855	0.261353	55.811			27.705		16	0	0		26.3975	0.0879512	55.811
5.584		16.5	0	0		5.46395	0.400035	59.4402							19.134		16.5	2	11.1111		17.2366	0.278348	59.4402			25.303		16.5	0	0		26.5494	0.0936703	59.4402
5.584		17	0	0		5.49952	0.424517	63.0779							18.394		17	4	22.2222		17.2877	0.295383	63.0779			29		17	0	0		26.7013	0.0994029	63.0779
5.584		17.5	0	0		5.53509	0.448878	66.6977							18.576		17.5	10	55.5556		17.3388	0.312334	66.6977			26.03		17.5	0	0		26.8532	0.105107	66.6977
5.584		18	0	0		5.57065	0.472932	70.2718							18.907		18	18	100		17.3899	0.329071	70.2718			26.254		18	0	0		27.0051	0.11074	70.2718
5.608		18.5	0	0		5.60622	0.496484	73.7713							18.467		18.5	10	55.5556		17.4411	0.345458	73.7713			28.566		18.5	0	0		27.157	0.116254	73.7713
5.608		19	0	0		5.64179	0.519336	77.1669							19.767		19	10	55.5556		17.4922	0.361359	77.1669			28.485		19	0	0		27.3089	0.121605	77.1669
5.612		19.5	0	0		5.67735	0.541288	80.4286							19.321		19.5	9	50		17.5433	0.376633	80.4286			25.235		19.5	0	0		27.4607	0.126746	80.4286
5.612		20	0	0		5.71292	0.56214	83.527							18.273		20	2	11.1111		17.5944	0.391143	83.527			30.273		20	0	0		27.6126	0.131628	83.527
5.618		20.5	0	0		5.74849	0.581698	86.4331							16.855		20.5	1	5.55556		17.6455	0.404751	86.4331			30		20.5	0	0		27.7645	0.136208	86.4331
5.618		21	0	0		5.78405	0.599773	89.1188							18.256		21	0	0		17.6966	0.417328	89.1188			31.432		21	0	0		27.9164	0.14044	89.1188
5.618		21.5	0	0		5.81962	0.616188	91.5578							17.974		21.5	0	0		17.7478	0.428749	91.5578			25.316		21.5	0	0		28.0683	0.144284	91.5578
5.641		22	0	0		5.85519	0.630777	93.7255							18.458		22	0	0		17.7989	0.4389	93.7255			27.126		22	0	0		28.2202	0.1477	93.7255
5.641		22.5	0	0		5.89075	0.64339	95.5997							17.928		22.5	0	0		17.85	0.447677	95.5997			27.116		22.5	0	0		28.3721	0.150653	95.5997
5.641		23	0	0		5.92632	0.653898	97.1611							17.098		23	0	0		17.9011	0.454989	97.1611			29.35		23	0	0		28.524	0.153114	97.1611
5.641		23.5	0	0		5.96189	0.662189	98.3931							19.081		23.5	0	0		17.9522	0.460758	98.3931			29.195		23.5	0	0		28.6759	0.155055	98.3931
5.66		24	0	0		5.99745	0.668176	99.2826							17.705		24	0	0		18.0033	0.464923	99.2826			31		24	0	0		28.8278	0.156457	99.2826
5.66		24.5	0	0		6.03302	0.671794	99.8202							18.812		24.5	0	0		18.0544	0.467441	99.8202			28.786		24.5	0	0		28.9797	0.157304	99.8202
5.661		25	0	0		6.06859	0.673004	100							18.752		25	0	0		18.1056	0.468283	100			30.885		25	1	11.1111		29.1316	0.157588	100
5.677		25.5	0	0		6.10415	0.671794	99.8202							19.206		25.5	0	0		18.1567	0.467441	99.8202			29.628		25.5	5	55.5556		29.2835	0.157304	99.8202
5.72		26	0	0		6.13972	0.668176	99.2826							17.883		26	0	0		18.2078	0.464923	99.2826			28.162		26	1	11.1111		29.4354	0.156457	99.2826
5.726		26.5	0	0		6.17529	0.662189	98.3931							20.382		26.5	0	0		18.2589	0.460758	98.3931			32.507		26.5	8	88.8889		29.5873	0.155055	98.3931
5.726		27	0	0		6.21085	0.653898	97.1611							18.361		27	0	0		18.31	0.454989	97.1611			27.259		27	7	77.7778		29.7392	0.153114	97.1611
5.726		27.5	0	0		6.24642	0.64339	95.5997							18.479		27.5	0	0		18.3611	0.447677	95.5997			29.064		27.5	4	44.4444		29.891	0.150653	95.5997
5.735		28	0	0		6.28199	0.630777	93.7255							19.093		28	0	0		18.4123	0.4389	93.7255			29		28	9	100		30.0429	0.1477	93.7255
5.735		28.5	0	0		6.31755	0.616188	91.5578							17.652		28.5	0	0		18.4634	0.428749	91.5578			34.747		28.5	6	66.6667		30.1948	0.144284	91.5578
5.735		29	0	0		6.35312	0.599773	89.1188							17.326		29	0	0		18.5145	0.417328	89.1188			29.59		29	7	77.7778		30.3467	0.14044	89.1188
5.741		29.5	0	0		6.38869	0.581698	86.4331							17.218		29.5	0	0		18.5656	0.404751	86.4331			26.858		29.5	5	55.5556		30.4986	0.136208	86.4331
5.757		30	0	0		6.42425	0.56214	83.527							17.562		30	0	0		18.6167	0.391143	83.527			31.293		30	7	77.7778		30.6505	0.131628	83.527
5.759		30.5	0	0		6.45982	0.541288	80.4286							18.154		30.5	0	0		18.6678	0.376633	80.4286			31.439		30.5	4	44.4444		30.8024	0.126746	80.4286
5.775		31	0	0		6.49539	0.519336	77.1669							17.95		31	0	0		18.7189	0.361359	77.1669			36.048		31	4	44.4444		30.9543	0.121605	77.1669
5.801		31.5	0	0		6.53095	0.496484	73.7713							18.728		31.5	0	0		18.7701	0.345458	73.7713			26.098		31.5	5	55.5556		31.1062	0.116254	73.7713
5.845		32	0	0		6.56652	0.472932	70.2718							17.598		32	0	0		18.8212	0.329071	70.2718			27.575		32	3	33.3333		31.2581	0.11074	70.2718
5.851		32.5	0	0		6.60209	0.448878	66.6977							17.702		32.5	0	0		18.8723	0.312334	66.6977			32.272		32.5	5	55.5556		31.41	0.105107	66.6977
5.865		33	0	0		6.63765	0.424517	63.0779									33	0	0		18.9234	0.295383	63.0779			25.537		33	2	22.2222		31.5619	0.0994029	63.0779
5.866		33.5	0	0		6.67322	0.400035	59.4402									33.5	0	0		18.9745	0.278348	59.4402			33.093		33.5	2	22.2222		31.7138	0.0936703	59.4402
5.877		34	0	0		6.70879	0.37561	55.811									34	0	0		19.0256	0.261353	55.811			29.412		34	2	22.2222		31.8657	0.0879512	55.811
5.902		34.5	0	0		6.74435	0.351409	52.215									34.5	0	0		19.0768	0.244514	52.215			27		34.5	0	0		32.0176	0.0822844	52.215
5.911		35	0	0		6.77992	0.327586	48.6752									35	0	0		19.1279	0.227938	48.6752			26.293		35	1	11.1111		32.1694	0.0767061	48.6752
5.925		35.5	0	0		6.81549	0.304281	45.2123									35.5	0	0		19.179	0.211722	45.2123			31.947		35.5	0	0		32.3213	0.0712491	45.2123
5.943		36	0	0		6.85105	0.281618	41.8449									36	0	0		19.2301	0.195952	41.8449			30.943		36	1	11.1111		32.4732	0.0659424	41.8449
5.948		36.5	0	0		6.88662	0.259706	38.5891									36.5	0	0		19.2812	0.180706	38.5891			27.668		36.5	1	11.1111		32.6251	0.0608117	38.5891
5.983		37	0	0		6.92219	0.238639	35.4588									37	0	0		19.3323	0.166047	35.4588			26.474		37	0	0		32.777	0.0558786	35.4588
5.983		37.5	0	0		6.95775	0.218492	32.4652									37.5	0	0		19.3834	0.152029	32.4652			33.549		37.5	0	0		32.9289	0.0511612	32.4652
6.003		38	0	0		6.99332	0.199328	29.6176									38	0	0		19.4346	0.138694	29.6176			32.827		38	0	0		33.0808	0.0466737	29.6176
6.015		38.5	0	0		7.02889	0.181191	26.9227									38.5	0	0		19.4857	0.126074	26.9227			27.679		38.5	0	0		33.2327	0.0424269	26.9227
6.019		39	0	0		7.06445	0.164112	24.385									39	0	0		19.5368	0.114191	24.385			32.344		39	0	0		33.3846	0.0384278	24.385
6.019		39.5	0	0		7.10002	0.148109	22.0072									39.5	0	0		19.5879	0.103056	22.0072			32.127		39.5	0	0		33.5365	0.0346806	22.0072
6.028		40	0	0		7.13559	0.133187	19.7899									40	0	0		19.639	0.0926725	19.7899			30.184		40	0	0		33.6884	0.0311864	19.7899
6.028						7.17115	0.119337	17.732													19.6901	0.0830358	17.732			31						33.8403	0.0279434	17.732
6.028						7.20672	0.106543	15.831													19.7413	0.0741339	15.831			25.164						33.9922	0.0249477	15.831
6.046						7.24229	0.0947794	14.083													19.7924	0.0659484	14.083			32.021						34.1441	0.0221931	14.083
6.046						7.27785	0.0840113	12.483													19.8435	0.0584559	12.483			26.468						34.296	0.0196717	12.483
6.046						7.31342	0.0741991	11.0251													19.8946	0.0516284	11.0251			35.613						34.4479	0.0173741	11.0251
6.083						7.34899	0.0652974	9.70237													19.9457	0.0454345	9.70237			31.589						34.5997	0.0152897	9.70237
6.088						7.38455	0.0572571	8.50769													19.9968	0.03984	8.50769			28.792						34.7516	0.0134071	8.50769
6.108						7.42012	0.0500264	7.4333													20.048	0.0348089	7.4333			29.566						34.9035	0.011714	7.4333
6.108						7.45569	0.0435518	6.47126													20.0991	0.0303038	6.47126			30.114						35.0554	0.0101979	6.47126
6.148						7.49125	0.0377789	5.61348													20.1502	0.0262869	5.61348									35.2073	0.00884614	5.61348
6.148						7.52682	0.0326535	4.8519													20.2013	0.0227206	4.8519									35.3592	0.00764599	4.8519
6.16						7.56239	0.028122	4.17857													20.2524	0.0195675	4.17857									35.5111	0.00658492	4.17857
6.16						7.59795	0.0241323	3.58576													20.3035	0.0167915	3.58576									35.663	0.00565071	3.58576
6.167						7.63352	0.0206342	3.06599													20.3546	0.0143575	3.06599									35.8149	0.00483162	3.06599
6.167						7.66909	0.0175798	2.61214													20.4058	0.0122322	2.61214									35.9668	0.00411641	2.61214
6.167						7.70465	0.0149237	2.21748													20.4569	0.0103841	2.21748									36.1187	0.00349447	2.21748
6.186						7.74022	0.0126234	1.87568													20.508	0.00878348	1.87568									36.2706	0.00295584	1.87568
6.221						7.77579	0.0106393	1.58086													20.5591	0.0074029	1.58086									36.4225	0.00249124	1.58086
6.226						7.81135	0.00893478	1.3276													20.6102	0.00621691	1.3276									36.5744	0.00209213	1.3276
6.238						7.84692	0.0074764	1.1109													20.6613	0.00520215	1.1109									36.7263	0.00175064	1.1109
6.238
6.264
6.264
6.264
6.298
6.307
6.332
6.366
6.366
6.379
6.394
6.412
6.412
6.455
6.455
6.492
6.511
6.533
6.558
6.558
6.566
6.59
6.617
6.639
6.639
6.639
6.639
6.639
6.644
6.689
6.716
6.729
6.752
6.752
6.753
6.759
6.759
6.819
6.833
6.846
6.859
6.89
6.917
6.929
6.971
6.99
6.99
7.042
7.191
7.217
7.258
7.332
7.419
7.548
7.57
7.883
