# Supplementary material for: DNA-origami-directed virus capsid polymorphism
Source: Nat Nanotechnol. 2023 Jul 17;18(10):1205–12. doi: 10.1038/s41565-023-01443-x (PMC10575778; doi:10.1038/s41565-023-01443-x)
Supplement: Supplementary file 3 — Plot data for SAXS. [file 41565_2023_1443_MOESM3_ESM.xlsx]

## Sheet: Figure 4d
Source data for Figure 4d
24HB				Capsid protein				24HB-2.5k				Fit
x-axis		y-axis		x-axis		y-axis		x-axis		y-axis		x-axis	y-axis
	Measurement	scale factor 0.05			Measurement	scale factor 0.001			Measurement	leap 5		0.0115304	0.764097
0.0115304	0.254049	0.0127025		0.0115304	0.523982	0.000523982		0.0101412	1.08807	#N/A		0.0118082	0.732543
0.0118082	0.245127	0.0122564		0.0118082	0.514267	0.000514267		0.010419	1.02016	#N/A		0.012086	0.70264
0.012086	0.234688	0.0117344		0.012086	0.498445	0.000498445		0.0106968	0.963759	#N/A		0.0123639	0.674251
0.0123639	0.225505	0.0112752		0.0123639	0.485186	0.000485186		0.0109747	0.89888	#N/A		0.0126417	0.647249
0.0126417	0.215346	0.0107673		0.0126417	0.473328	0.000473328		0.0112525	0.857971	0.857971		0.0129196	0.62146
0.0129196	0.208685	0.0104343		0.0129196	0.458933	0.000458933		0.0115304	0.807463	#N/A		0.0131974	0.596751
0.0131974	0.19913	0.0099565		0.0131974	0.446474	0.000446474		0.0118082	0.756969	#N/A		0.0134752	0.572973
0.0134752	0.190812	0.00954061		0.0134752	0.432029	0.000432029		0.012086	0.717914	#N/A		0.0137531	0.549999
0.0137531	0.182123	0.00910613		0.0137531	0.415975	0.000415975		0.0123639	0.675832	#N/A		0.0140309	0.527751
0.0140309	0.175681	0.00878403		0.0140309	0.401894	0.000401894		0.0126417	0.642407	0.642407		0.0143088	0.506143
0.0143088	0.166309	0.00831545		0.0143088	0.384033	0.000384033		0.0129196	0.610698	#N/A		0.0145866	0.485152
0.0145866	0.160717	0.00803583		0.0145866	0.37343	0.00037343		0.0131974	0.578027	#N/A		0.0148644	0.464751
0.0148644	0.15529	0.00776448		0.0148644	0.35898	0.00035898		0.0134752	0.551571	#N/A		0.0151423	0.444935
0.0151423	0.150563	0.00752816		0.0151423	0.345809	0.000345809		0.0137531	0.526859	#N/A		0.0154201	0.425736
0.0154201	0.145507	0.00727535		0.0154201	0.334179	0.000334179		0.0140309	0.50367	0.50367		0.015698	0.407163
0.015698	0.140343	0.00701713		0.015698	0.320998	0.000320998		0.0143088	0.480646	#N/A		0.0159758	0.389255
0.0159758	0.136388	0.0068194		0.0159758	0.309378	0.000309378		0.0145866	0.462176	#N/A		0.0162537	0.372023
0.0162537	0.132331	0.00661654		0.0162537	0.298105	0.000298105		0.0148644	0.443615	#N/A		0.0165315	0.355494
0.0165315	0.127696	0.0063848		0.0165315	0.285964	0.000285964		0.0151423	0.425458	#N/A		0.0168093	0.339664
0.0168093	0.124196	0.0062098		0.0168093	0.276119	0.000276119		0.0154201	0.407682	0.407682		0.0170872	0.324521
0.0170872	0.119974	0.00599872		0.0170872	0.263915	0.000263915		0.015698	0.390124	#N/A		0.017365	0.310053
0.017365	0.116923	0.00584614		0.017365	0.253774	0.000253774		0.0159758	0.375112	#N/A		0.0176429	0.29622
0.0176429	0.112316	0.00561578		0.0176429	0.241527	0.000241527		0.0162537	0.356295	#N/A		0.0179207	0.282992
0.0179207	0.109397	0.00546987		0.0179207	0.229973	0.000229973		0.0165315	0.341543	#N/A		0.0181985	0.270317
0.0181985	0.106044	0.00530221		0.0181985	0.216946	0.000216946		0.0168093	0.325775	0.325775		0.0184764	0.258145
0.0184764	0.103062	0.00515312		0.0184764	0.207139	0.000207139		0.0170872	0.312393	#N/A		0.0187542	0.246437
0.0187542	0.0998354	0.00499177		0.0187542	0.197226	0.000197226		0.017365	0.302714	#N/A		0.0190321	0.235145
0.0190321	0.0968359	0.0048418		0.0190321	0.187051	0.000187051		0.0176429	0.290782	#N/A		0.0193099	0.224241
0.0193099	0.0942355	0.00471178		0.0193099	0.178472	0.000178472		0.0179207	0.282245	#N/A		0.0195877	0.213695
0.0195877	0.091695	0.00458475		0.0195877	0.169549	0.000169549		0.0181985	0.273012	0.273012		0.0198656	0.203484
0.0198656	0.0876885	0.00438442		0.0198656	0.161494	0.000161494		0.0184764	0.261895	#N/A		0.0201434	0.193607
0.0201434	0.085907	0.00429535		0.0201434	0.154424	0.000154424		0.0187542	0.253528	#N/A		0.0204213	0.184053
0.0204213	0.082336	0.0041168		0.0204213	0.14526	0.00014526		0.0190321	0.241651	#N/A		0.0206991	0.174833
0.0206991	0.0790628	0.00395314		0.0206991	0.139348	0.000139348		0.0193099	0.229994	#N/A		0.0209769	0.165951
0.0209769	0.0762038	0.00381019		0.0209769	0.131496	0.000131496		0.0195877	0.219269	0.219269		0.0212548	0.157411
0.0212548	0.0733045	0.00366522		0.0212548	0.12509	0.00012509		0.0198656	0.209599	#N/A		0.0215326	0.149226
0.0215326	0.0706775	0.00353387		0.0215326	0.118013	0.000118013		0.0201434	0.199523	#N/A		0.0218105	0.141396
0.0218105	0.0681215	0.00340608		0.0218105	0.112642	0.000112642		0.0204213	0.192449	#N/A		0.0220883	0.133928
0.0220883	0.0658247	0.00329123		0.0220883	0.105834	0.000105834		0.0206991	0.18492	#N/A		0.0223661	0.126814
0.0223661	0.0641022	0.00320511		0.0223661	0.09868	9.868e-05		0.0209769	0.177147	0.177147		0.022644	0.120043
0.022644	0.0621747	0.00310873		0.022644	0.0921507	9.21507e-05		0.0212548	0.168912	#N/A		0.0229218	0.113607
0.0229218	0.0609219	0.0030461		0.0229218	0.0858078	8.58078e-05		0.0215326	0.162201	#N/A		0.0231997	0.107484
0.0231997	0.0591686	0.00295843		0.0231997	0.0801132	8.01132e-05		0.0218105	0.153933	#N/A		0.0234775	0.101658
0.0234775	0.0574609	0.00287305		0.0234775	0.0749054	7.49054e-05		0.0220883	0.147146	#N/A		0.0237553	0.0961058
0.0237553	0.0560548	0.00280274		0.0237553	0.0708561	7.08561e-05		0.0223661	0.139513	0.139513		0.0240332	0.0908039
0.0240332	0.053904	0.0026952		0.0240332	0.066815	6.6815e-05		0.022644	0.131316	#N/A		0.024311	0.0857365
0.024311	0.0523388	0.00261694		0.024311	0.0635183	6.35183e-05		0.0229218	0.12454	#N/A		0.0245889	0.0808826
0.0245889	0.0507393	0.00253696		0.0245889	0.059987	5.9987e-05		0.0231997	0.117903	#N/A		0.0248667	0.0762316
0.0248667	0.0494286	0.00247143		0.0248667	0.0568101	5.68101e-05		0.0234775	0.112676	#N/A		0.0251445	0.0717715
0.0251445	0.048342	0.0024171		0.0251445	0.0532877	5.32877e-05		0.0237553	0.105863	0.105863		0.0254224	0.0674939
0.0254224	0.0466332	0.00233166		0.0254224	0.0504977	5.04977e-05		0.0240332	0.100284	#N/A		0.0257002	0.0633984
0.0257002	0.0452734	0.00226367		0.0257002	0.0472348	4.72348e-05		0.024311	0.0949993	#N/A		0.0259781	0.0594812
0.0259781	0.0436969	0.00218484		0.0259781	0.0449908	4.49908e-05		0.0245889	0.0889567	#N/A		0.0262559	0.0557459
0.0262559	0.0425156	0.00212578		0.0262559	0.0425009	4.25009e-05		0.0248667	0.0839088	#N/A		0.0265337	0.0521929
0.0265337	0.0410219	0.0020511		0.0265337	0.0398685	3.98685e-05		0.0251445	0.0785366	0.0785366		0.0268116	0.0488224
0.0268116	0.0398786	0.00199393		0.0268116	0.0380033	3.80033e-05		0.0254224	0.0747866	#N/A		0.0270894	0.0456374
0.0270894	0.0384072	0.00192036		0.0270894	0.035971	3.5971e-05		0.0257002	0.0694827	#N/A		0.0273673	0.0426345
0.0273673	0.0370857	0.00185428		0.0273673	0.0340329	3.40329e-05		0.0259781	0.0656002	#N/A		0.0276451	0.0398124
0.0276451	0.0354988	0.00177494		0.0276451	0.0324983	3.24983e-05		0.0262559	0.0607443	#N/A		0.0279229	0.0371646
0.0279229	0.0348442	0.00174221		0.0279229	0.0308219	3.08219e-05		0.0265337	0.0558865	0.0558865		0.0282008	0.0346824
0.0282008	0.0332084	0.00166042		0.0282008	0.0292808	2.92808e-05		0.0268116	0.0509241	#N/A		0.0284786	0.0323582
0.0284786	0.0322476	0.00161238		0.0284786	0.0276606	2.76606e-05		0.0270894	0.0461249	#N/A		0.0287565	0.0301793
0.0287565	0.0310414	0.00155207		0.0287565	0.0268987	2.68987e-05		0.0273673	0.0422147	#N/A		0.0290343	0.0281361
0.0290343	0.0296091	0.00148045		0.0290343	0.0257962	2.57962e-05		0.0276451	0.0395562	#N/A		0.0293121	0.026216
0.0293121	0.0288875	0.00144438		0.0293121	0.0249061	2.49061e-05		0.0279229	0.0367766	0.0367766		0.02959	0.0244078
0.02959	0.0273388	0.00136694		0.02959	0.0237547	2.37547e-05		0.0282008	0.0339818	#N/A		0.0298678	0.0227032
0.0298678	0.0266436	0.00133218		0.0298678	0.0230417	2.30417e-05		0.0284786	0.0311164	#N/A		0.0301457	0.0210929
0.0301457	0.0256676	0.00128338		0.0301457	0.0224951	2.24951e-05		0.0287565	0.028567	#N/A		0.0304235	0.0195719
0.0304235	0.0245882	0.00122941		0.0304235	0.0213814	2.13814e-05		0.0290343	0.0262444	#N/A		0.0307013	0.0181353
0.0307013	0.0237955	0.00118978		0.0307013	0.0212389	2.12389e-05		0.0293121	0.0243136	0.0243136		0.0309792	0.0167798
0.0309792	0.0226056	0.00113028		0.0309792	0.0205115	2.05115e-05		0.02959	0.0224872	#N/A		0.031257	0.0155051
0.031257	0.0214686	0.00107343		0.031257	0.0199795	1.99795e-05		0.0298678	0.0202224	#N/A		0.0315349	0.0143099
0.0315349	0.0211048	0.00105524		0.0315349	0.0195143	1.95143e-05		0.0301457	0.0185548	#N/A		0.0318127	0.013195
0.0318127	0.0201079	0.00100539		0.0318127	0.0190411	1.90411e-05		0.0304235	0.0175051	#N/A		0.0320905	0.0121601
0.0320905	0.0191853	0.000959267		0.0320905	0.0189833	1.89833e-05		0.0307013	0.0153499	0.0153499		0.0323684	0.0112043
0.0323684	0.0184206	0.000921028		0.0323684	0.0186238	1.86238e-05		0.0309792	0.0142615	#N/A		0.0326462	0.0103272
0.0326462	0.0174761	0.000873807		0.0326462	0.0183898	1.83898e-05		0.031257	0.0127482	#N/A		0.0329241	0.0095258
0.0329241	0.0166498	0.00083249		0.0329241	0.0182568	1.82568e-05		0.0315349	0.0115137	#N/A		0.0332019	0.00879735
0.0332019	0.0160839	0.000804195		0.0332019	0.0183699	1.83699e-05		0.0318127	0.0105361	#N/A		0.0334797	0.00813715
0.0334797	0.0152828	0.00076414		0.0334797	0.0178867	1.78867e-05		0.0320905	0.00928532	0.00928532		0.0337576	0.00753973
0.0337576	0.0146834	0.000734171		0.0337576	0.017886	1.7886e-05		0.0323684	0.00854542	#N/A		0.0340354	0.00699962
0.0340354	0.0139835	0.000699174		0.0340354	0.0176876	1.76876e-05		0.0326462	0.00741318	#N/A		0.0343133	0.00651028
0.0343133	0.0129477	0.000647384		0.0343133	0.0175543	1.75543e-05		0.0329241	0.00665524	#N/A		0.0345911	0.00606598
0.0345911	0.0123863	0.000619315		0.0345911	0.0173666	1.73666e-05		0.0332019	0.00599227	#N/A		0.0348689	0.00566087
0.0348689	0.0120104	0.000600521		0.0348689	0.0174666	1.74666e-05		0.0334797	0.00549606	0.00549606		0.0351468	0.00528982
0.0351468	0.0114463	0.000572314		0.0351468	0.0178002	1.78002e-05		0.0337576	0.0047751	#N/A		0.0354246	0.00494902
0.0354246	0.010754	0.0005377		0.0354246	0.0172415	1.72415e-05		0.0340354	0.00447342	#N/A		0.0357025	0.0046351
0.0357025	0.0103068	0.000515341		0.0357025	0.0173077	1.73077e-05		0.0343133	0.00416105	#N/A		0.0359803	0.00434618
0.0359803	0.00957514	0.000478757		0.0359803	0.0170812	1.70812e-05		0.0345911	0.00339762	#N/A		0.0362581	0.00408093
0.0362581	0.00936376	0.000468188		0.0362581	0.0173927	1.73927e-05		0.0348689	0.00311452	0.00311452		0.036536	0.00383878
0.036536	0.00866219	0.00043311		0.036536	0.0170358	1.70358e-05		0.0351468	0.00253515	#N/A		0.0368138	0.00361994
0.0368138	0.00798443	0.000399222		0.0368138	0.0170627	1.70627e-05		0.0354246	0.00247055	#N/A		0.0370917	0.00342449
0.0370917	0.00785368	0.000392684		0.0370917	0.017023	1.7023e-05		0.0357025	0.0023126	#N/A		0.0373695	0.0032528
0.0373695	0.00703238	0.000351619		0.0373695	0.0169094	1.69094e-05		0.0359803	0.00235818	#N/A		0.0376473	0.00310479
0.0376473	0.00695003	0.000347502		0.0376473	0.0170174	1.70174e-05		0.0362581	0.001855	0.001855		0.0379252	0.00297996
0.0379252	0.00650694	0.000325347		0.0379252	0.0168156	1.68156e-05		0.036536	0.00210146	#N/A		0.038203	0.00287743
0.038203	0.00618691	0.000309346		0.038203	0.0164652	1.64652e-05		0.0368138	0.00168121	#N/A		0.0384809	0.00279556
0.0384809	0.00566951	0.000283476		0.0384809	0.0166278	1.66278e-05		0.0370917	0.00160831	#N/A		0.0387587	0.0027323
0.0387587	0.00547401	0.0002737		0.0387587	0.0164596	1.64596e-05		0.0373695	0.00146692	#N/A		0.0390365	0.00268511
0.0390365	0.00488542	0.000244271		0.0390365	0.0166046	1.66046e-05		0.0376473	0.00166397	0.00166397		0.0393144	0.00265114
0.0393144	0.0047522	0.00023761		0.0393144	0.0162073	1.62073e-05		0.0379252	0.00135734	#N/A		0.0395922	0.00262752
0.0395922	0.00450944	0.000225472		0.0395922	0.0158998	1.58998e-05		0.038203	0.00177794	#N/A		0.0398701	0.00261143
0.0398701	0.00412397	0.000206199		0.0398701	0.0160734	1.60734e-05		0.0384809	0.00160124	#N/A		0.0401479	0.00260034
0.0401479	0.00397706	0.000198853		0.0401479	0.0158719	1.58719e-05		0.0387587	0.00169523	#N/A		0.0404257	0.00259212
0.0404257	0.00372106	0.000186053		0.0404257	0.0157893	1.57893e-05		0.0390365	0.00135048	0.00135048		0.0407036	0.0025852
0.0407036	0.00347536	0.000173768		0.0407036	0.0156869	1.56869e-05		0.0393144	0.0015922	#N/A		0.0409814	0.00257855
0.0409814	0.00313765	0.000156883		0.0409814	0.0152508	1.52508e-05		0.0395922	0.00169801	#N/A		0.0412593	0.00257169
0.0412593	0.00302756	0.000151378		0.0412593	0.0148526	1.48526e-05		0.0398701	0.00157298	#N/A		0.0415371	0.00256463
0.0415371	0.00290779	0.00014539		0.0415371	0.0150415	1.50415e-05		0.0401479	0.00201947	#N/A		0.0418149	0.00255778
0.0418149	0.00272312	0.000136156		0.0418149	0.0149062	1.49062e-05		0.0404257	0.00155829	0.00155829		0.0420928	0.00255174
0.0420928	0.00239466	0.000119733		0.0420928	0.0148632	1.48632e-05		0.0407036	0.00170542	#N/A		0.0423706	0.00254725
0.0423706	0.00225282	0.000112641		0.0423706	0.0145569	1.45569e-05		0.0409814	0.00176937	#N/A		0.0426485	0.00254495
0.0426485	0.00213964	0.000106982		0.0426485	0.0143708	1.43708e-05		0.0412593	0.00234371	#N/A		0.0429263	0.00254533
0.0429263	0.00183507	9.17537e-05		0.0429263	0.0138014	1.38014e-05		0.0415371	0.00197092	#N/A		0.0432041	0.00254857
0.0432041	0.00178975	8.94874e-05		0.0432041	0.0139221	1.39221e-05		0.0418149	0.00205779	0.00205779		0.043482	0.00255455
0.043482	0.00182536	9.12678e-05		0.043482	0.0137045	1.37045e-05		0.0420928	0.00183404	#N/A		0.0437598	0.00256281
0.0437598	0.00151619	7.58096e-05		0.0437598	0.0134746	1.34746e-05		0.0423706	0.00210111	#N/A		0.0440377	0.00257257
0.0440377	0.00151822	7.5911e-05		0.0440377	0.0133752	1.33752e-05		0.0426485	0.00205848	#N/A		0.0443155	0.00258285
0.0443155	0.00151482	7.57412e-05		0.0443155	0.0132289	1.32289e-05		0.0429263	0.00238762	#N/A		0.0445933	0.00259251
0.0445933	0.00142611	7.13054e-05		0.0445933	0.0129387	1.29387e-05		0.0432041	0.00234557	0.00234557		0.0448712	0.0026004
0.0448712	0.00126458	6.32288e-05		0.0448712	0.0126254	1.26254e-05		0.043482	0.00226152	#N/A		0.045149	0.00260546
0.045149	0.00133841	6.69207e-05		0.045149	0.0126359	1.26359e-05		0.0437598	0.00218687	#N/A		0.0454269	0.00260681
0.0454269	0.0011988	5.99398e-05		0.0454269	0.0124532	1.24532e-05		0.0440377	0.00224825	#N/A		0.0457047	0.00260383
0.0457047	0.00108297	5.41483e-05		0.0457047	0.0121865	1.21865e-05		0.0443155	0.00229497	#N/A		0.0459826	0.00259621
0.0459826	0.00101001	5.05006e-05		0.0459826	0.0120971	1.20971e-05		0.0445933	0.00232481	0.00232481		0.0462604	0.00258397
0.0462604	0.00105052	5.25258e-05		0.0462604	0.0118682	1.18682e-05		0.0448712	0.00241983	#N/A		0.0465382	0.00256741
0.0465382	0.000997237	4.98618e-05		0.0465382	0.0116472	1.16472e-05		0.045149	0.00244409	#N/A		0.0468161	0.00254708
0.0468161	0.000925317	4.62658e-05		0.0468161	0.0114247	1.14247e-05		0.0454269	0.00241221	#N/A		0.0470939	0.00252372
0.0470939	0.000970562	4.85281e-05		0.0470939	0.011235	1.1235e-05		0.0457047	0.00235472	#N/A		0.0473718	0.00249811
0.0473718	0.000890004	4.45002e-05		0.0473718	0.0110299	1.10299e-05		0.0459826	0.00236803	0.00236803		0.0476496	0.00247107
0.0476496	0.000816254	4.08127e-05		0.0476496	0.0107988	1.07988e-05		0.0462604	0.00258573	#N/A		0.0479274	0.00244329
0.0479274	0.000756221	3.78111e-05		0.0479274	0.0106923	1.06923e-05		0.0465382	0.00239514	#N/A		0.0482053	0.0024153
0.0482053	0.000767627	3.83814e-05		0.0482053	0.0106059	1.06059e-05		0.0468161	0.0023571	#N/A		0.0484831	0.00238747
0.0484831	0.000882622	4.41311e-05		0.0484831	0.0105528	1.05528e-05		0.0470939	0.00231372	#N/A		0.048761	0.00235988
0.048761	0.000829533	4.14767e-05		0.048761	0.0103572	1.03572e-05		0.0473718	0.00229103	0.00229103		0.0490388	0.00233247
0.0490388	0.000768235	3.84117e-05		0.0490388	0.01035	1.035e-05		0.0476496	0.0025445	#N/A		0.0493166	0.00230493
0.0493166	0.000788908	3.94454e-05		0.0493166	0.0101788	1.01788e-05		0.0479274	0.00233996	#N/A		0.0495945	0.00227686
0.0495945	0.000853847	4.26924e-05		0.0495945	0.0101209	1.01209e-05		0.0482053	0.00218974	#N/A		0.0498723	0.0022478
0.0498723	0.000806809	4.03405e-05		0.0498723	0.0100705	1.00705e-05		0.0484831	0.0022811	#N/A		0.0501502	0.00221728
0.0501502	0.00072435	3.62175e-05		0.0501502	0.00996803	9.96803e-06		0.048761	0.00212403	0.00212403		0.050428	0.00218493
0.050428	0.000785176	3.92588e-05		0.050428	0.00976773	9.76773e-06		0.0490388	0.00207537	#N/A		0.0507058	0.00215049
0.0507058	0.000910542	4.55271e-05		0.0507058	0.0098641	9.8641e-06		0.0493166	0.00197526	#N/A		0.0509837	0.00211386
0.0509837	0.000836569	4.18284e-05		0.0509837	0.00952571	9.52571e-06		0.0495945	0.00196215	#N/A		0.0512615	0.00207516
0.0512615	0.000852717	4.26358e-05		0.0512615	0.00958942	9.58942e-06		0.0498723	0.0020742	#N/A		0.0515394	0.00203463
0.0515394	0.000727443	3.63721e-05		0.0515394	0.00939031	9.39031e-06		0.0501502	0.00188126	0.00188126		0.0518172	0.00199274
0.0518172	0.00094335	4.71675e-05		0.0518172	0.00944429	9.44429e-06		0.050428	0.00187975	#N/A		0.052095	0.00195001
0.052095	0.00086935	4.34675e-05		0.052095	0.00931212	9.31212e-06		0.0507058	0.00171613	#N/A		0.0523729	0.00190702
0.0523729	0.000988966	4.94483e-05		0.0523729	0.00929161	9.29161e-06		0.0509837	0.00177605	#N/A		0.0526507	0.00186441
0.0526507	0.000873971	4.36986e-05		0.0526507	0.00929991	9.29991e-06		0.0512615	0.00156768	#N/A		0.0529286	0.00182267
0.0529286	0.00106373	5.31867e-05		0.0529286	0.00926158	9.26158e-06		0.0515394	0.00160912	0.00160912		0.0532064	0.00178229
0.0532064	0.00100704	5.03522e-05		0.0532064	0.00906037	9.06037e-06		0.0518172	0.00179611	#N/A		0.0534842	0.00174353
0.0534842	0.000969811	4.84906e-05		0.0534842	0.00912674	9.12674e-06		0.052095	0.00145698	#N/A		0.0537621	0.00170653
0.0537621	0.000999195	4.99597e-05		0.0537621	0.00900664	9.00664e-06		0.0523729	0.00149654	#N/A		0.0540399	0.0016713
0.0540399	0.00108249	5.41245e-05		0.0540399	0.00892021	8.92021e-06		0.0526507	0.00129176	#N/A		0.0543178	0.00163767
0.0543178	0.000946548	4.73274e-05		0.0543178	0.00894941	8.94941e-06		0.0529286	0.00140835	0.00140835		0.0545956	0.0016054
0.0545956	0.0010389	5.1945e-05		0.0545956	0.00878865	8.78865e-06		0.0532064	0.00146753	#N/A		0.0548734	0.00157417
0.0548734	0.00103556	5.17782e-05		0.0548734	0.00883033	8.83033e-06		0.0534842	0.00107387	#N/A		0.0551513	0.00154363
0.0551513	0.000996434	4.98217e-05		0.0551513	0.00871544	8.71544e-06		0.0537621	0.0012252	#N/A		0.0554291	0.0015135
0.0554291	0.00115518	5.7759e-05		0.0554291	0.00876782	8.76782e-06		0.0540399	0.00119792	#N/A		0.055707	0.00148354
0.055707	0.00112604	5.63022e-05		0.055707	0.0087476	8.7476e-06		0.0543178	0.00117675	0.00117675		0.0559848	0.00145364
0.0559848	0.00114215	5.71075e-05		0.0559848	0.00860549	8.60549e-06		0.0545956	0.00100291	#N/A		0.0562626	0.00142378
0.0562626	0.00130355	6.51774e-05		0.0562626	0.00854309	8.54309e-06		0.0548734	0.00114159	#N/A		0.0565405	0.00139406
0.0565405	0.00113553	5.67765e-05		0.0565405	0.00854396	8.54396e-06		0.0551513	0.00105744	#N/A		0.0568183	0.00136472
0.0568183	0.00122484	6.12419e-05		0.0568183	0.00838443	8.38443e-06		0.0554291	0.000965423	#N/A		0.0570962	0.00133603
0.0570962	0.0012193	6.09652e-05		0.0570962	0.0084214	8.4214e-06		0.055707	0.000992629	0.000992629		0.057374	0.00130835
0.057374	0.00122328	6.11638e-05		0.057374	0.0086477	8.6477e-06		0.0559848	0.00109123	#N/A		0.0576518	0.00128202
0.0576518	0.00126893	6.34464e-05		0.0576518	0.00849031	8.49031e-06		0.0562626	0.00112731	#N/A		0.0579297	0.00125733
0.0579297	0.00115127	5.75636e-05		0.0579297	0.00825602	8.25602e-06		0.0565405	0.000776885	#N/A		0.0582075	0.00123454
0.0582075	0.00123288	6.16438e-05		0.0582075	0.00814638	8.14638e-06		0.0568183	0.000936793	#N/A		0.0584854	0.00121378
0.0584854	0.00123855	6.19277e-05		0.0584854	0.00829299	8.29299e-06		0.0570962	0.00101186	0.00101186		0.0587632	0.00119508
0.0587632	0.00123692	6.18458e-05		0.0587632	0.00820438	8.20438e-06		0.057374	0.000791667	#N/A		0.059041	0.00117836
0.059041	0.0013385	6.69248e-05		0.059041	0.00816925	8.16925e-06		0.0576518	0.000861179	#N/A		0.0593189	0.00116344
0.0593189	0.00126412	6.32058e-05		0.0593189	0.00807866	8.07866e-06		0.0579297	0.000915309	#N/A		0.0595967	0.00115005
0.0595967	0.00139989	6.99946e-05		0.0595967	0.00820207	8.20207e-06		0.0582075	0.000889931	#N/A		0.0598746	0.00113788
0.0598746	0.00128054	6.4027e-05		0.0598746	0.00796544	7.96544e-06		0.0584854	0.000878212	0.000878212		0.0601524	0.00112661
0.0601524	0.00132475	6.62376e-05		0.0601524	0.00790567	7.90567e-06		0.0587632	0.000892353	#N/A		0.0604302	0.00111592
0.0604302	0.00130003	6.50015e-05		0.0604302	0.0078622	7.8622e-06		0.059041	0.000966265	#N/A		0.0607081	0.00110556
0.0607081	0.00129804	6.49022e-05		0.0607081	0.00787066	7.87066e-06		0.0593189	0.000815665	#N/A		0.0609859	0.00109536
0.0609859	0.00124369	6.21845e-05		0.0609859	0.0075988	7.5988e-06		0.0595967	0.000643962	#N/A		0.0612638	0.00108522
0.0612638	0.00138907	6.94534e-05		0.0612638	0.00768024	7.68024e-06		0.0598746	0.000798257	0.000798257		0.0615416	0.00107515
0.0615416	0.0014145	7.07251e-05		0.0615416	0.00777785	7.77785e-06		0.0601524	0.000868022	#N/A		0.0618194	0.00106524
0.0618194	0.00136852	6.84258e-05		0.0618194	0.00752591	7.52591e-06		0.0604302	0.000770579	#N/A		0.0620973	0.00105564
0.0620973	0.00130698	6.53488e-05		0.0620973	0.00752057	7.52057e-06		0.0607081	0.000829067	#N/A		0.0623751	0.00104655
0.0623751	0.0013595	6.79748e-05		0.0623751	0.00748171	7.48171e-06		0.0609859	0.00082824	#N/A		0.062653	0.00103819
0.062653	0.00131647	6.58233e-05		0.062653	0.00730491	7.30491e-06		0.0612638	0.000899928	0.000899928		0.0629308	0.00103073
0.0629308	0.00136503	6.82516e-05		0.0629308	0.00733299	7.33299e-06		0.0615416	0.000859375	#N/A		0.0632086	0.00102433
0.0632086	0.00142689	7.13447e-05		0.0632086	0.00733322	7.33322e-06		0.0618194	0.000912694	#N/A		0.0634865	0.00101905
0.0634865	0.00129412	6.47059e-05		0.0634865	0.00714124	7.14124e-06		0.0620973	0.000884532	#N/A		0.0637643	0.00101488
0.0637643	0.00133323	6.66617e-05		0.0637643	0.00705344	7.05344e-06		0.0623751	0.00101334	#N/A		0.0640422	0.00101173
0.0640422	0.00131741	6.58705e-05		0.0640422	0.00706107	7.06107e-06		0.062653	0.000929355	0.000929355		0.06432	0.00100943
0.06432	0.00117605	5.88026e-05		0.06432	0.00685153	6.85153e-06		0.0629308	0.000947574	#N/A		0.0645978	0.00100774
0.0645978	0.00129619	6.48096e-05		0.0645978	0.00680392	6.80392e-06		0.0632086	0.00083008	#N/A		0.0648757	0.00100639
0.0648757	0.00126146	6.30728e-05		0.0648757	0.0066236	6.6236e-06		0.0634865	0.000867268	#N/A		0.0651535	0.0010051
0.0651535	0.00136128	6.8064e-05		0.0651535	0.00677528	6.77528e-06		0.0637643	0.000865627	#N/A		0.0654314	0.00100359
0.0654314	0.00127667	6.38334e-05		0.0654314	0.00661829	6.61829e-06		0.0640422	0.000782029	0.000782029		0.0657092	0.00100165
0.0657092	0.00131321	6.56605e-05		0.0657092	0.00670164	6.70164e-06		0.06432	0.000954013	#N/A		0.065987	0.000999118
0.065987	0.00128079	6.40397e-05		0.065987	0.00677315	6.77315e-06		0.0645978	0.000961293	#N/A		0.0662649	0.000995907
0.0662649	0.0013239	6.61951e-05		0.0662649	0.00654921	6.54921e-06		0.0648757	0.000872502	#N/A		0.0665427	0.00099202
0.0665427	0.00121532	6.0766e-05		0.0665427	0.00642932	6.42932e-06		0.0651535	0.000855264	#N/A		0.0668206	0.000987529
0.0668206	0.00123036	6.15182e-05		0.0668206	0.00634935	6.34935e-06		0.0654314	0.000859416	0.000859416		0.0670984	0.000982577
0.0670984	0.00118449	5.92247e-05		0.0670984	0.0062532	6.2532e-06		0.0657092	0.000910686	#N/A		0.0673762	0.000977339
0.0673762	0.00119434	5.97169e-05		0.0673762	0.00624447	6.24447e-06		0.065987	0.000737632	#N/A		0.0676541	0.000972013
0.0676541	0.00123354	6.16772e-05		0.0676541	0.00612745	6.12745e-06		0.0662649	0.000876468	#N/A		0.0679319	0.000966787
0.0679319	0.00109535	5.47673e-05		0.0679319	0.0061128	6.1128e-06		0.0665427	0.000905359	#N/A		0.0682098	0.000961814
0.0682098	0.00117402	5.87011e-05		0.0682098	0.00595124	5.95124e-06		0.0668206	0.000956925	0.000956925		0.0684876	0.000957197
0.0684876	0.00111578	5.57889e-05		0.0684876	0.00606913	6.06913e-06		0.0670984	0.000940872	#N/A		0.0687654	0.000952967
0.0687654	0.00106768	5.33839e-05		0.0687654	0.0059692	5.9692e-06		0.0673762	0.000859613	#N/A		0.0690433	0.000949087
0.0690433	0.00110257	5.51286e-05		0.0690433	0.00588842	5.88842e-06		0.0676541	0.000902944	#N/A		0.0693211	0.000945452
0.0693211	0.0010679	5.3395e-05		0.0693211	0.0057811	5.7811e-06		0.0679319	0.0010024	#N/A		0.069599	0.0009419
0.069599	0.001016	5.08002e-05		0.069599	0.00576251	5.76251e-06		0.0682098	0.000902678	0.000902678		0.0698768	0.000938234
0.0698768	0.00105243	5.26215e-05		0.0698768	0.00575459	5.75459e-06		0.0684876	0.000759964	#N/A		0.0701546	0.000934241
0.0701546	0.00104462	5.22309e-05		0.0701546	0.00565862	5.65862e-06		0.0687654	0.000837019	#N/A		0.0704325	0.000929716
0.0704325	0.0010077	5.03849e-05		0.0704325	0.00562602	5.62602e-06		0.0690433	0.000859672	#N/A		0.0707103	0.000924496
0.0707103	0.00106284	5.31421e-05		0.0707103	0.0055929	5.5929e-06		0.0693211	0.000855234	#N/A		0.0709882	0.00091846
0.0709882	0.000986545	4.93273e-05		0.0709882	0.00556557	5.56557e-06		0.069599	0.000890807	0.000890807		0.071266	0.000911568
0.071266	0.00105372	5.26858e-05		0.071266	0.00552688	5.52688e-06		0.0698768	0.000795382	#N/A		0.0715438	0.00090384
0.0715438	0.00105567	5.27835e-05		0.0715438	0.00553611	5.53611e-06		0.0701546	0.000707384	#N/A		0.0718217	0.000895371
0.0718217	0.00101505	5.07527e-05		0.0718217	0.00551298	5.51298e-06		0.0704325	0.000779877	#N/A		0.0720995	0.000886321
0.0720995	0.000857675	4.28837e-05		0.0720995	0.00554311	5.54311e-06		0.0707103	0.00095414	#N/A		0.0723774	0.000876884
0.0723774	0.000948303	4.74151e-05		0.0723774	0.00550196	5.50196e-06		0.0709882	0.000784191	0.000784191		0.0726552	0.000867287
0.0726552	0.000922798	4.61399e-05		0.0726552	0.00547638	5.47638e-06		0.071266	0.000755293	#N/A		0.072933	0.000857744
0.072933	0.000800041	4.0002e-05		0.072933	0.0054755	5.4755e-06		0.0715438	0.000931945	#N/A		0.0732109	0.000848446
0.0732109	0.000839229	4.19615e-05		0.0732109	0.00524483	5.24483e-06		0.0718217	0.000798777	#N/A		0.0734887	0.000839548
0.0734887	0.000804125	4.02063e-05		0.0734887	0.00539665	5.39665e-06		0.0720995	0.000674774	#N/A		0.0737666	0.000831132
0.0737666	0.000822141	4.11071e-05		0.0737666	0.00532258	5.32258e-06		0.0723774	0.00078082	0.00078082		0.0740444	0.000823226
0.0740444	0.000796918	3.98459e-05		0.0740444	0.00528947	5.28947e-06		0.0726552	0.000628003	#N/A		0.0743222	0.000815781
0.0743222	0.000749238	3.74619e-05		0.0743222	0.00520562	5.20562e-06		0.072933	0.000689673	#N/A		0.0746001	0.000808693
0.0746001	0.000774293	3.87147e-05		0.0746001	0.0053315	5.3315e-06		0.0732109	0.000728465	#N/A		0.0748779	0.000801819
0.0748779	0.000819234	4.09617e-05		0.0748779	0.00518728	5.18728e-06		0.0734887	0.00055022	#N/A		0.0751558	0.000794984
0.0751558	0.00067411	3.37055e-05		0.0751558	0.005155	5.155e-06		0.0737666	0.000664959	0.000664959		0.0754336	0.000788023
0.0754336	0.000600934	3.00467e-05		0.0754336	0.00516718	5.16718e-06		0.0740444	0.000675331	#N/A		0.0757114	0.000780781
0.0757114	0.000687434	3.43717e-05		0.0757114	0.00522699	5.22699e-06		0.0743222	0.000601929	#N/A		0.0759893	0.000773146
0.0759893	0.000648247	3.24124e-05		0.0759893	0.00512025	5.12025e-06		0.0746001	0.000684613	#N/A		0.0762671	0.000765071
0.0762671	0.000687601	3.43801e-05		0.0762671	0.0050341	5.0341e-06		0.0748779	0.000684013	#N/A		0.076545	0.000756562
0.076545	0.000623855	3.11927e-05		0.076545	0.00513987	5.13987e-06		0.0751558	0.000628671	0.000628671		0.0768228	0.000747702
0.0768228	0.000586346	2.93173e-05		0.0768228	0.00508062	5.08062e-06		0.0754336	0.000610086	#N/A		0.0771007	0.000738621
0.0771007	0.000540691	2.70345e-05		0.0771007	0.00491176	4.91176e-06		0.0757114	0.00065059	#N/A		0.0773785	0.000729511
0.0773785	0.000609746	3.04873e-05		0.0773785	0.00499453	4.99453e-06		0.0759893	0.000681778	#N/A		0.0776563	0.000720578
0.0776563	0.000530754	2.65377e-05		0.0776563	0.00511166	5.11166e-06		0.0762671	0.000757709	#N/A		0.0779342	0.000712037
0.0779342	0.000548688	2.74344e-05		0.0779342	0.00497934	4.97934e-06		0.076545	0.000562506	0.000562506		0.078212	0.000704095
0.078212	0.000561046	2.80523e-05		0.078212	0.00490841	4.90841e-06		0.0768228	0.000696796	#N/A		0.0784899	0.000696912
0.0784899	0.000580855	2.90427e-05		0.0784899	0.0049346	4.9346e-06		0.0771007	0.000767124	#N/A		0.0787677	0.000690603
0.0787677	0.000555933	2.77966e-05		0.0787677	0.00496851	4.96851e-06		0.0773785	0.000716216	#N/A		0.0790455	0.000685214
0.0790455	0.000519877	2.59938e-05		0.0790455	0.00494459	4.94459e-06		0.0776563	0.000536031	#N/A		0.0793234	0.000680724
0.0793234	0.000480602	2.40301e-05		0.0793234	0.00499297	4.99297e-06		0.0779342	0.000626524	0.000626524		0.0796012	0.000677054
0.0796012	0.000525622	2.62811e-05		0.0796012	0.0051373	5.1373e-06		0.078212	0.000651229	#N/A		0.0798791	0.000674067
0.0798791	0.000478042	2.39021e-05		0.0798791	0.00509807	5.09807e-06		0.0784899	0.000787598	#N/A		0.0801569	0.000671594
0.0801569	0.00041966	2.0983e-05		0.0801569	0.00486641	4.86641e-06		0.0787677	0.000677289	#N/A		0.0804347	0.00066945
0.0804347	0.000403939	2.0197e-05		0.0804347	0.00493219	4.93219e-06		0.0790455	0.000617523	#N/A		0.0807126	0.000667455
0.0807126	0.000482644	2.41322e-05		0.0807126	0.00489532	4.89532e-06		0.0793234	0.000638973	0.000638973		0.0809904	0.00066546
0.0809904	0.000396143	1.98071e-05		0.0809904	0.00470351	4.70351e-06		0.0796012	0.000534743	#N/A		0.0812683	0.000663357
0.0812683	0.000451001	2.25501e-05		0.0812683	0.00484628	4.84628e-06		0.0798791	0.000614093	#N/A		0.0815461	0.0006611
0.0815461	0.000413517	2.06758e-05		0.0815461	0.00484676	4.84676e-06		0.0801569	0.000711863	#N/A		0.0818239	0.000658699
0.0818239	0.0004423	2.2115e-05		0.0818239	0.00479885	4.79885e-06		0.0804347	0.00061811	#N/A		0.0821018	0.000656231
0.0821018	0.000404554	2.02277e-05		0.0821018	0.00475788	4.75788e-06		0.0807126	0.000675714	0.000675714		0.0823796	0.000653822
0.0823796	0.000420353	2.10177e-05		0.0823796	0.00492005	4.92005e-06		0.0809904	0.000704671	#N/A		0.0826575	0.000651635
0.0826575	0.000445193	2.22597e-05		0.0826575	0.00474453	4.74453e-06		0.0812683	0.000753863	#N/A		0.0829353	0.000649856
0.0829353	0.000383114	1.91557e-05		0.0829353	0.0045991	4.5991e-06		0.0815461	0.000709777	#N/A		0.0832131	0.000648664
0.0832131	0.000377512	1.88756e-05		0.0832131	0.00467035	4.67035e-06		0.0818239	0.000684741	#N/A		0.083491	0.000648216
0.083491	0.000430403	2.15201e-05		0.083491	0.00478662	4.78662e-06		0.0821018	0.00078208	0.00078208		0.0837688	0.000648627
0.0837688	0.000380161	1.90081e-05		0.0837688	0.00471535	4.71535e-06		0.0823796	0.000616687	#N/A		0.0840467	0.000649957
0.0840467	0.000392571	1.96285e-05		0.0840467	0.00451654	4.51654e-06		0.0826575	0.000737001	#N/A		0.0843245	0.0006522
0.0843245	0.00033165	1.65825e-05		0.0843245	0.00455792	4.55792e-06		0.0829353	0.000867806	#N/A		0.0846023	0.000655288
0.0846023	0.000339228	1.69614e-05		0.0846023	0.00466194	4.66194e-06		0.0832131	0.000874227	#N/A		0.0848802	0.000659095
0.0848802	0.000280451	1.40225e-05		0.0848802	0.00449777	4.49777e-06		0.083491	0.000709691	0.000709691		0.085158	0.000663445
0.085158	0.000388704	1.94352e-05		0.085158	0.004575	4.575e-06		0.0837688	0.000698833	#N/A		0.0854359	0.00066814
0.0854359	0.000360603	1.80302e-05		0.0854359	0.00454877	4.54877e-06		0.0840467	0.000865744	#N/A		0.0857137	0.000672967
0.0857137	0.000180128	9.00638e-06		0.0857137	0.00441142	4.41142e-06		0.0843245	0.000853082	#N/A		0.0859915	0.000677732
0.0859915	0.000317785	1.58893e-05		0.0859915	0.00436515	4.36515e-06		0.0846023	0.000738658	#N/A		0.0862694	0.000682272
0.0862694	0.000312989	1.56494e-05		0.0862694	0.00438351	4.38351e-06		0.0848802	0.000776629	0.000776629		0.0865472	0.000686468
0.0865472	0.000365865	1.82933e-05		0.0865472	0.00432644	4.32644e-06		0.085158	0.000844105	#N/A		0.0868251	0.000690268
0.0868251	0.000383492	1.91746e-05		0.0868251	0.00443979	4.43979e-06		0.0854359	0.000765038	#N/A		0.0871029	0.000693672
0.0871029	0.000268754	1.34377e-05		0.0871029	0.00436232	4.36232e-06		0.0857137	0.000780314	#N/A		0.0873807	0.000696746
0.0873807	0.000347958	1.73979e-05		0.0873807	0.00422239	4.22239e-06		0.0859915	0.000850532	#N/A		0.0876586	0.000699604
0.0876586	0.000322917	1.61458e-05		0.0876586	0.0042797	4.2797e-06		0.0862694	0.000833684	0.000833684		0.0879364	0.00070239
0.0879364	0.000297194	1.48597e-05		0.0879364	0.00423115	4.23115e-06		0.0865472	0.000848549	#N/A		0.0882143	0.000705268
0.0882143	0.000353884	1.76942e-05		0.0882143	0.00426353	4.26353e-06		0.0868251	0.000806688	#N/A		0.0884921	0.000708391
0.0884921	0.000296433	1.48216e-05		0.0884921	0.00412223	4.12223e-06		0.0871029	0.00088879	#N/A		0.0887699	0.000711892
0.0887699	0.000350325	1.75162e-05		0.0887699	0.00411802	4.11802e-06		0.0873807	0.000798982	#N/A		0.0890478	0.00071586
0.0890478	0.000333435	1.66718e-05		0.0890478	0.00408101	4.08101e-06		0.0876586	0.000849598	0.000849598		0.0893256	0.000720326
0.0893256	0.000344654	1.72327e-05		0.0893256	0.00406606	4.06606e-06		0.0879364	0.00100185	#N/A		0.0896035	0.000725266
0.0896035	0.000395859	1.97929e-05		0.0896035	0.00399959	3.99959e-06		0.0882143	0.000804404	#N/A		0.0898813	0.00073059
0.0898813	0.000331359	1.6568e-05		0.0898813	0.00404868	4.04868e-06		0.0884921	0.000988967	#N/A		0.0901591	0.00073616
0.0901591	0.000310909	1.55454e-05		0.0901591	0.00393373	3.93373e-06		0.0887699	0.000910697	#N/A		0.090437	0.000741799
0.090437	0.000355448	1.77724e-05		0.090437	0.00390255	3.90255e-06		0.0890478	0.000985522	0.000985522		0.0907148	0.0007473
0.0907148	0.000332708	1.66354e-05		0.0907148	0.00384284	3.84284e-06		0.0893256	0.000923478	#N/A		0.0909927	0.000752463
0.0909927	0.000264721	1.32361e-05		0.0909927	0.00384878	3.84878e-06		0.0896035	0.000877982	#N/A		0.0912705	0.000757098
0.0912705	0.000289521	1.44761e-05		0.0912705	0.00384651	3.84651e-06		0.0898813	0.000879278	#N/A		0.0915483	0.000761054
0.0915483	0.000352067	1.76034e-05		0.0915483	0.00385358	3.85358e-06		0.0901591	0.000908494	#N/A		0.0918262	0.000764232
0.0918262	0.000381858	1.90929e-05		0.0918262	0.00390302	3.90302e-06		0.090437	0.000981688	0.000981688		0.092104	0.000766586
0.092104	0.00036431	1.82155e-05		0.092104	0.00378151	3.78151e-06		0.0907148	0.000958229	#N/A		0.0923819	0.000768137
0.0923819	0.000308165	1.54083e-05		0.0923819	0.00376187	3.76187e-06		0.0909927	0.000854975	#N/A		0.0926597	0.00076896
0.0926597	0.00033474	1.6737e-05		0.0926597	0.00372488	3.72488e-06		0.0912705	0.000939339	#N/A		0.0929375	0.000769179
0.0929375	0.000273094	1.36547e-05		0.0929375	0.00367467	3.67467e-06		0.0915483	0.000793321	#N/A		0.0932154	0.000768947
0.0932154	0.000348289	1.74145e-05		0.0932154	0.00356505	3.56505e-06		0.0918262	0.000731122	0.000731122		0.0934932	0.000768435
0.0934932	0.000268519	1.34259e-05		0.0934932	0.0035728	3.5728e-06		0.092104	0.000810083	#N/A		0.0937711	0.000767804
0.0937711	0.00033837	1.69185e-05		0.0937711	0.00365834	3.65834e-06		0.0923819	0.000868132	#N/A		0.0940489	0.000767192
0.0940489	0.000252556	1.26278e-05		0.0940489	0.00355229	3.55229e-06		0.0926597	0.000909232	#N/A		0.0943267	0.000766695
0.0943267	0.000250332	1.25166e-05		0.0943267	0.00348502	3.48502e-06		0.0929375	0.000819136	#N/A		0.0946046	0.000766359
0.0946046	0.000298675	1.49338e-05		0.0946046	0.00352535	3.52535e-06		0.0932154	0.000802661	0.000802661		0.0948824	0.000766172
0.0948824	0.00032513	1.62565e-05		0.0948824	0.00357841	3.57841e-06		0.0934932	0.000830832	#N/A		0.0951603	0.000766065
0.0951603	0.000351225	1.75612e-05		0.0951603	0.00354929	3.54929e-06		0.0937711	0.000774688	#N/A		0.0954381	0.000765921
0.0954381	0.000244193	1.22097e-05		0.0954381	0.00347866	3.47866e-06		0.0940489	0.000855196	#N/A		0.0957159	0.000765588
0.0957159	0.000354828	1.77414e-05		0.0957159	0.0033782	3.3782e-06		0.0943267	0.00073779	#N/A		0.0959938	0.000764894
0.0959938	0.00031846	1.5923e-05		0.0959938	0.00336409	3.36409e-06		0.0946046	0.000726312	0.000726312		0.0962716	0.000763666
0.0962716	0.000441239	2.2062e-05		0.0962716	0.00343085	3.43085e-06		0.0948824	0.000645056	#N/A		0.0965495	0.000761749
0.0965495	0.000406102	2.03051e-05		0.0965495	0.00348683	3.48683e-06		0.0951603	0.000725966	#N/A		0.0968273	0.000759026
0.0968273	0.000253368	1.26684e-05		0.0968273	0.00324402	3.24402e-06		0.0954381	0.000550508	#N/A		0.0971051	0.000755425
0.0971051	0.000277837	1.38918e-05		0.0971051	0.00332474	3.32474e-06		0.0957159	0.000673407	#N/A		0.097383	0.000750932
0.097383	0.000374355	1.87178e-05		0.097383	0.0034169	3.4169e-06		0.0959938	0.000758319	0.000758319		0.0976608	0.000745592
0.0976608	0.000263772	1.31886e-05		0.0976608	0.00329876	3.29876e-06		0.0962716	0.000645958	#N/A		0.0979387	0.000739501
0.0979387	0.000315488	1.57744e-05		0.0979387	0.00330661	3.30661e-06		0.0965495	0.000572729	#N/A		0.0982165	0.000732806
0.0982165	0.000429154	2.14577e-05		0.0982165	0.00330925	3.30925e-06		0.0968273	0.000682687	#N/A		0.0984943	0.000725677
0.0984943	0.000347595	1.73797e-05		0.0984943	0.00325904	3.25904e-06		0.0971051	0.000596787	#N/A		0.0987722	0.000718296
0.0987722	0.00032612	1.6306e-05		0.0987722	0.00325378	3.25378e-06		0.097383	0.000545667	0.000545667		0.09905	0.000710844
0.09905	0.000374243	1.87121e-05		0.09905	0.00328598	3.28598e-06		0.0976608	0.000544265	#N/A		0.0993279	0.000703471
0.0993279	0.000322366	1.61183e-05		0.0993279	0.00324003	3.24003e-06		0.0979387	0.000491393	#N/A		0.0996057	0.000696297
0.0996057	0.000399853	1.99927e-05		0.0996057	0.0032589	3.2589e-06		0.0982165	0.000509367	#N/A		0.0998835	0.000689383
0.0998835	0.000374436	1.87218e-05		0.0998835	0.00321876	3.21876e-06		0.0984943	0.000477975	#N/A		0.100161	0.000682747
0.100161	0.000318744	1.59372e-05		0.100161	0.00322664	3.22664e-06		0.0987722	0.000416372	0.000416372		0.100439	0.000676329
0.100439	0.000442105	2.21052e-05		0.100439	0.0033042	3.3042e-06		0.09905	0.000436607	#N/A		0.100717	0.000670051
0.100717	0.000366805	1.83403e-05		0.100717	0.00308387	3.08387e-06		0.0993279	0.000396263	#N/A		0.100995	0.000663789
0.100995	0.000351335	1.75667e-05		0.100995	0.00325566	3.25566e-06		0.0996057	0.000395231	#N/A		0.101273	0.000657402
0.101273	0.000382336	1.91168e-05		0.101273	0.00322726	3.22726e-06		0.0998835	0.000438979	#N/A		0.101551	0.000650744
0.101551	0.000404183	2.02091e-05		0.101551	0.00316509	3.16509e-06		0.100161	0.000359103	0.000359103		0.101828	0.000643714
0.101828	0.000363389	1.81695e-05		0.101828	0.00319073	3.19073e-06		0.100439	0.000324903	#N/A		0.102106	0.000636165
0.102106	0.000314354	1.57177e-05		0.102106	0.00299175	2.99175e-06		0.100717	0.000373982	#N/A		0.102384	0.000628071
0.102384	0.000400265	2.00132e-05		0.102384	0.00315596	3.15596e-06		0.100995	0.000309558	#N/A		0.102662	0.00061943
0.102662	0.000397668	1.98834e-05		0.102662	0.00313465	3.13465e-06		0.101273	0.000283288	#N/A		0.10294	0.000610295
0.10294	0.0002994	1.497e-05		0.10294	0.00307621	3.07621e-06		0.101551	0.000376477	0.000376477		0.103218	0.000600769
0.103218	0.000386187	1.93094e-05		0.103218	0.00301655	3.01655e-06		0.101828	0.000369919	#N/A		0.103495	0.000591029
0.103495	0.000365641	1.82821e-05		0.103495	0.00311363	3.11363e-06		0.102106	0.000340933	#N/A		0.103773	0.000581175
0.103773	0.000347857	1.73929e-05		0.103773	0.00305203	3.05203e-06		0.102384	0.000184871	#N/A		0.104051	0.000571421
0.104051	0.0003749	1.8745e-05		0.104051	0.00310904	3.10904e-06		0.102662	0.000323274	#N/A		0.104329	0.000561941
0.104329	0.000338854	1.69427e-05		0.104329	0.00300655	3.00655e-06		0.10294	0.000264856	0.000264856		0.104607	0.000552883
0.104607	0.000359455	1.79728e-05		0.104607	0.00301473	3.01473e-06		0.103218	0.000213627	#N/A		0.104885	0.000544361
0.104885	0.000341154	1.70577e-05		0.104885	0.00308626	3.08626e-06		0.103495	0.000212859	#N/A		0.105163	0.000536441
0.105163	0.00033394	1.6697e-05		0.105163	0.00293659	2.93659e-06		0.103773	0.000219651	#N/A		0.10544	0.000529163
0.10544	0.000321014	1.60507e-05		0.10544	0.00294136	2.94136e-06		0.104051	0.00021689	#N/A		0.105718	0.000522438
0.105718	0.000358061	1.79031e-05		0.105718	0.00288256	2.88256e-06		0.104329	0.000212569	0.000212569		0.105996	0.000516214
0.105996	0.00039773	1.98865e-05		0.105996	0.00297028	2.97028e-06		0.104607	0.000203262	#N/A		0.106274	0.000510377
0.106274	0.000392211	1.96105e-05		0.106274	0.00299209	2.99209e-06		0.104885	0.000113086	#N/A		0.106552	0.000504791
0.106552	0.0003269	1.6345e-05		0.106552	0.00287674	2.87674e-06		0.105163	0.000291665	#N/A		0.10683	0.000499321
0.10683	0.000295339	1.4767e-05		0.10683	0.00292313	2.92313e-06		0.10544	0.000212922	#N/A		0.107107	0.000493862
0.107107	0.000296018	1.48009e-05		0.107107	0.00285659	2.85659e-06		0.105718	0.00028465	0.00028465		0.107385	0.000488276
0.107385	0.000319888	1.59944e-05		0.107385	0.00285793	2.85793e-06		0.105996	0.000259411	#N/A		0.107663	0.000482525
0.107663	0.000315738	1.57869e-05		0.107663	0.00294319	2.94319e-06		0.106274	0.000158026	#N/A		0.107941	0.000476597
0.107941	0.000390311	1.95155e-05		0.107941	0.00289807	2.89807e-06		0.106552	0.000250452	#N/A		0.108219	0.000470527
0.108219	0.000407569	2.03784e-05		0.108219	0.00292637	2.92637e-06		0.10683	0.000246787	#N/A		0.108497	0.000464394
0.108497	0.000333735	1.66867e-05		0.108497	0.00290669	2.90669e-06		0.107107	0.000121965	0.000121965		0.108774	0.000458336
0.108774	0.000318402	1.59201e-05		0.108774	0.00285293	2.85293e-06		0.107385	0.000193604	#N/A		0.109052	0.00045245
0.109052	0.00035414	1.7707e-05		0.109052	0.002839	2.839e-06		0.107663	0.000188828	#N/A		0.10933	0.000446908
0.10933	0.000235421	1.17711e-05		0.10933	0.00276793	2.76793e-06		0.107941	0.000203607	#N/A		0.109608	0.000441855
0.109608	0.000307224	1.53612e-05		0.109608	0.00285355	2.85355e-06		0.108219	0.000234659	#N/A		0.109886	0.000437416
0.109886	0.000362433	1.81216e-05		0.109886	0.00284751	2.84751e-06		0.108497	0.000217739	0.000217739		0.110164	0.000433681
0.110164	0.000328329	1.64164e-05		0.110164	0.0028543	2.8543e-06		0.108774	0.000250465	#N/A		0.110441	0.000430709
0.110441	0.00035185	1.75925e-05		0.110441	0.00284733	2.84733e-06		0.109052	0.000228875	#N/A		0.110719	0.000428478
0.110719	0.000393455	1.96728e-05		0.110719	0.00279265	2.79265e-06		0.10933	0.000300379	#N/A		0.110997	0.000426957
0.110997	0.000264118	1.32059e-05		0.110997	0.00263192	2.63192e-06		0.109608	0.000240979	#N/A		0.111275	0.000426059
0.111275	0.000388142	1.94071e-05		0.111275	0.00283069	2.83069e-06		0.109886	0.000325038	0.000325038		0.111553	0.000425666
0.111553	0.000336272	1.68136e-05		0.111553	0.00275584	2.75584e-06		0.110164	0.000228414	#N/A		0.111831	0.00042564
0.111831	0.000234284	1.17142e-05		0.111831	0.00260747	2.60747e-06		0.110441	0.000224017	#N/A		0.112109	0.00042584
0.112109	0.000262464	1.31232e-05		0.112109	0.00266796	2.66796e-06		0.110719	0.000335269	#N/A		0.112386	0.000426132
0.112386	0.000289155	1.44578e-05		0.112386	0.00269494	2.69494e-06		0.110997	0.000368318	#N/A		0.112664	0.000426411
0.112664	0.000312869	1.56435e-05		0.112664	0.00265161	2.65161e-06		0.111275	0.000325748	0.000325748		0.112942	0.0004266
0.112942	0.000342445	1.71222e-05		0.112942	0.00258035	2.58035e-06		0.111553	0.000245169	#N/A		0.11322	0.000426666
0.11322	0.000188276	9.41379e-06		0.11322	0.00259781	2.59781e-06		0.111831	0.000384704	#N/A		0.113498	0.000426617
0.113498	0.000318076	1.59038e-05		0.113498	0.00265314	2.65314e-06		0.112109	0.00033989	#N/A		0.113776	0.000426503
0.113776	0.000209342	1.04671e-05		0.113776	0.00256928	2.56928e-06		0.112386	0.000315798	#N/A		0.114053	0.000426407
0.114053	0.000245924	1.22962e-05		0.114053	0.00257672	2.57672e-06		0.112664	0.00036915	0.00036915		0.114331	0.000426436
0.114331	0.000279258	1.39629e-05		0.114331	0.00256086	2.56086e-06		0.112942	0.000439049	#N/A		0.114609	0.000426705
0.114609	0.000337389	1.68695e-05		0.114609	0.00252214	2.52214e-06		0.11322	0.00032588	#N/A		0.114887	0.00042733
0.114887	0.000283154	1.41577e-05		0.114887	0.00251921	2.51921e-06		0.113498	0.000349104	#N/A		0.115165	0.000428407
0.115165	0.000263712	1.31856e-05		0.115165	0.00256326	2.56326e-06		0.113776	0.000431135	#N/A		0.115443	0.000430005
0.115443	0.000282864	1.41432e-05		0.115443	0.00258098	2.58098e-06		0.114053	0.000403464	0.000403464		0.11572	0.000432149
0.11572	0.000253633	1.26817e-05		0.11572	0.00250408	2.50408e-06		0.114331	0.000419293	#N/A		0.115998	0.000434845
0.115998	0.000318658	1.59329e-05		0.115998	0.00250029	2.50029e-06		0.114609	0.000431804	#N/A		0.116276	0.000438038
0.116276	0.000273185	1.36593e-05		0.116276	0.00250314	2.50314e-06		0.114887	0.000468462	#N/A		0.116554	0.000441642
0.116554	0.000233656	1.16828e-05		0.116554	0.00242854	2.42854e-06		0.115165	0.000444992	#N/A		0.116832	0.000445543
0.116832	0.000327654	1.63827e-05		0.116832	0.00251456	2.51456e-06		0.115443	0.000472442	0.000472442		0.11711	0.000449609
0.11711	0.000293724	1.46862e-05		0.11711	0.00252714	2.52714e-06		0.11572	0.000429933	#N/A		0.117387	0.000453689
0.117387	0.000231778	1.15889e-05		0.117387	0.00236171	2.36171e-06		0.115998	0.000446936	#N/A		0.117665	0.000457685
0.117665	0.000266457	1.33228e-05		0.117665	0.00239707	2.39707e-06		0.116276	0.000539864	#N/A		0.117943	0.000461473
0.117943	0.000268671	1.34335e-05		0.117943	0.0023255	2.3255e-06		0.116554	0.000466538	#N/A		0.118221	0.000464974
0.118221	0.000207392	1.03696e-05		0.118221	0.00231665	2.31665e-06		0.116832	0.000518457	0.000518457		0.118499	0.000468148
0.118499	0.000202335	1.01168e-05		0.118499	0.0024103	2.4103e-06		0.11711	0.000446549	#N/A		0.118777	0.000470988
0.118777	0.000281858	1.40929e-05		0.118777	0.00230515	2.30515e-06		0.117387	0.000493495	#N/A		0.119055	0.00047353
0.119055	0.000217086	1.08543e-05		0.119055	0.00223108	2.23108e-06		0.117665	0.000538427	#N/A		0.119332	0.000475827
0.119332	0.000216567	1.08283e-05		0.119332	0.00223312	2.23312e-06		0.117943	0.000556734	#N/A		0.11961	0.000477985
0.11961	0.000229669	1.14834e-05		0.11961	0.00226167	2.26167e-06		0.118221	0.000556825	0.000556825		0.119888	0.000480091
0.119888	0.000279005	1.39503e-05		0.119888	0.00232017	2.32017e-06		0.118499	0.000486009	#N/A		0.120166	0.000482243
0.120166	0.000224054	1.12027e-05		0.120166	0.00228074	2.28074e-06		0.118777	0.000561101	#N/A		0.120444	0.000484527
0.120444	0.000192929	9.64645e-06		0.120444	0.00219562	2.19562e-06		0.119055	0.000562172	#N/A		0.120722	0.000487005
0.120722	0.000174529	8.72643e-06		0.120722	0.00224705	2.24705e-06		0.119332	0.000487059	#N/A		0.120999	0.0004897
0.120999	0.00026388	1.3194e-05		0.120999	0.00226301	2.26301e-06		0.11961	0.000550971	0.000550971		0.121277	0.000492629
0.121277	0.000243828	1.21914e-05		0.121277	0.00215123	2.15123e-06		0.119888	0.000510453	#N/A		0.121555	0.000495746
0.121555	0.00024835	1.24175e-05		0.121555	0.00225696	2.25696e-06		0.120166	0.000582213	#N/A		0.121833	0.000498983
0.121833	0.000272962	1.36481e-05		0.121833	0.00220683	2.20683e-06		0.120444	0.00054076	#N/A		0.122111	0.000502247
0.122111	0.000218848	1.09424e-05		0.122111	0.00214391	2.14391e-06		0.120722	0.000510259	#N/A		0.122389	0.00050543
0.122389	0.000228793	1.14396e-05		0.122389	0.00220796	2.20796e-06		0.120999	0.000550652	0.000550652		0.122666	0.000508407
0.122666	0.000249013	1.24507e-05		0.122666	0.00215805	2.15805e-06		0.121277	0.000547975	#N/A		0.122944	0.000511095
0.122944	0.000243379	1.21689e-05		0.122944	0.0021016	2.1016e-06		0.121555	0.000515169	#N/A		0.123222	0.000513391
0.123222	0.000255707	1.27854e-05		0.123222	0.00212566	2.12566e-06		0.121833	0.000537602	#N/A		0.1235	0.000515231
0.1235	0.000268638	1.34319e-05		0.1235	0.00216677	2.16677e-06		0.122111	0.000586366	#N/A		0.123778	0.000516582
0.123778	0.000243335	1.21667e-05		0.123778	0.00211911	2.11911e-06		0.122389	0.000506709	0.000506709		0.124056	0.000517443
0.124056	0.000265681	1.3284e-05		0.124056	0.00207091	2.07091e-06		0.122666	0.000535936	#N/A		0.124333	0.000517847
0.124333	0.000249597	1.24798e-05		0.124333	0.00214231	2.14231e-06		0.122944	0.000525597	#N/A		0.124611	0.000517856
0.124611	0.000237503	1.18751e-05		0.124611	0.00206252	2.06252e-06		0.123222	0.000431598	#N/A		0.124889	0.00051755
0.124889	0.000214424	1.07212e-05		0.124889	0.00209543	2.09543e-06		0.1235	0.000475016	#N/A		0.125167	0.000517021
0.125167	0.000253378	1.26689e-05		0.125167	0.00204179	2.04179e-06		0.123778	0.000525459	0.000525459		0.125445	0.000516363
0.125445	0.000194283	9.71415e-06		0.125445	0.00206614	2.06614e-06		0.124056	0.00047859	#N/A		0.125723	0.00051566
0.125723	0.000195491	9.77453e-06		0.125723	0.00198716	1.98716e-06		0.124333	0.000476536	#N/A		0.126001	0.00051498
0.126001	0.000235897	1.17948e-05		0.126001	0.00196453	1.96453e-06		0.124611	0.000519936	#N/A		0.126278	0.000514367
0.126278	0.000206987	1.03493e-05		0.126278	0.00200598	2.00598e-06		0.124889	0.000410902	#N/A		0.126556	0.000513829
0.126556	0.00030321	1.51605e-05		0.126556	0.00201062	2.01062e-06		0.125167	0.000436733	0.000436733		0.126834	0.000513353
0.126834	0.00030972	1.5486e-05		0.126834	0.00201918	2.01918e-06		0.125445	0.000471261	#N/A		0.127112	0.000512897
0.127112	0.000181701	9.08507e-06		0.127112	0.00192588	1.92588e-06		0.125723	0.000465655	#N/A		0.12739	0.000512395
0.12739	0.000346304	1.73152e-05		0.12739	0.00208053	2.08053e-06		0.126001	0.000512572	#N/A		0.127668	0.000511768
0.127668	0.000234251	1.17126e-05		0.127668	0.00195808	1.95808e-06		0.126278	0.000439437	#N/A		0.127945	0.000510937
0.127945	0.000223249	1.11624e-05		0.127945	0.00190492	1.90492e-06		0.126556	0.000429477	0.000429477		0.128223	0.000509816
0.128223	0.000166752	8.3376e-06		0.128223	0.00190118	1.90118e-06		0.126834	0.000454192	#N/A		0.128501	0.000508341
0.128501	0.000247595	1.23797e-05		0.128501	0.00196097	1.96097e-06		0.127112	0.00048474	#N/A		0.128779	0.000506466
0.128779	0.000232302	1.16151e-05		0.128779	0.00190797	1.90797e-06		0.12739	0.000424947	#N/A		0.129057	0.000504172
0.129057	0.000209009	1.04505e-05		0.129057	0.00194234	1.94234e-06		0.127668	0.000452046	#N/A		0.129335	0.000501466
0.129335	0.0002407	1.2035e-05		0.129335	0.00194189	1.94189e-06		0.127945	0.000478335	0.000478335		0.129612	0.000498395
0.129612	0.00016845	8.42248e-06		0.129612	0.00188071	1.88071e-06		0.128223	0.000371446	#N/A		0.12989	0.000494995
0.12989	0.000332097	1.66048e-05		0.12989	0.00184351	1.84351e-06		0.128501	0.000411769	#N/A		0.130168	0.000491354
0.130168	0.000316123	1.58061e-05		0.130168	0.00186013	1.86013e-06		0.128779	0.000463224	#N/A		0.130446	0.000487557
0.130446	0.000254388	1.27194e-05		0.130446	0.00192323	1.92323e-06		0.129057	0.000391387	#N/A		0.130724	0.000483695
0.130724	0.000302792	1.51396e-05		0.130724	0.00194196	1.94196e-06		0.129335	0.000451563	0.000451563		0.131002	0.000479847
0.131002	0.000276717	1.38359e-05		0.131002	0.00192768	1.92768e-06		0.129612	0.000428766	#N/A		0.131279	0.000476094
0.131279	0.000326393	1.63196e-05		0.131279	0.00185291	1.85291e-06		0.12989	0.00040982	#N/A		0.131557	0.000472455
0.131557	0.000270841	1.3542e-05		0.131557	0.00186662	1.86662e-06		0.130168	0.000446116	#N/A		0.131835	0.000468966
0.131835	0.000262855	1.31428e-05		0.131835	0.00172817	1.72817e-06		0.130446	0.000361991	#N/A		0.132113	0.000465624
0.132113	0.000296076	1.48038e-05		0.132113	0.00181863	1.81863e-06		0.130724	0.00037358	0.00037358		0.132391	0.000462405
0.132391	0.000314584	1.57292e-05		0.132391	0.00190653	1.90653e-06		0.131002	0.000388364	#N/A		0.132669	0.000459262
0.132669	0.000232643	1.16321e-05		0.132669	0.00178555	1.78555e-06		0.131279	0.000484762	#N/A		0.132947	0.000456139
0.132947	0.000306592	1.53296e-05		0.132947	0.0018722	1.8722e-06		0.131557	0.000453086	#N/A		0.133224	0.000452985
0.133224	0.000251981	1.2599e-05		0.133224	0.00180506	1.80506e-06		0.131835	0.000472163	#N/A		0.133502	0.000449715
0.133502	0.000327243	1.63622e-05		0.133502	0.00185009	1.85009e-06		0.132113	0.000447041	0.000447041		0.13378	0.00044629
0.13378	0.000297014	1.48507e-05		0.13378	0.00184356	1.84356e-06		0.132391	0.0004257	#N/A		0.134058	0.000442674
0.134058	0.000299611	1.49806e-05		0.134058	0.00189049	1.89049e-06		0.132669	0.000413379	#N/A		0.134336	0.000438854
0.134336	0.000317974	1.58987e-05		0.134336	0.00181993	1.81993e-06		0.132947	0.000419487	#N/A		0.134614	0.000434837
0.134614	0.000273643	1.36822e-05		0.134614	0.0018006	1.8006e-06		0.133224	0.000422484	#N/A		0.134891	0.000430666
0.134891	0.000361951	1.80975e-05		0.134891	0.00179918	1.79918e-06		0.133502	0.000362796	0.000362796		0.135169	0.000426361
0.135169	0.000335878	1.67939e-05		0.135169	0.00173717	1.73717e-06		0.13378	0.000417759	#N/A		0.135447	0.000421999
0.135447	0.000303977	1.51989e-05		0.135447	0.00176221	1.76221e-06		0.134058	0.000355326	#N/A		0.135725	0.000417652
0.135725	0.000374588	1.87294e-05		0.135725	0.00180668	1.80668e-06		0.134336	0.000358772	#N/A		0.136003	0.000413391
0.136003	0.000328527	1.64264e-05		0.136003	0.00178834	1.78834e-06		0.134614	0.000371832	#N/A		0.136281	0.000409286
0.136281	0.000386685	1.93342e-05		0.136281	0.00177095	1.77095e-06		0.134891	0.000458488	0.000458488		0.136558	0.000405403
0.136558	0.00030933	1.54665e-05		0.136558	0.00172771	1.72771e-06		0.135169	0.000381095	#N/A		0.136836	0.000401753
0.136836	0.000256534	1.28267e-05		0.136836	0.00165194	1.65194e-06		0.135447	0.000444763	#N/A		0.137114	0.00039837
0.137114	0.000435646	2.17823e-05		0.137114	0.00187405	1.87405e-06		0.135725	0.000426078	#N/A		0.137392	0.000395252
0.137392	0.000335858	1.67929e-05		0.137392	0.00167973	1.67973e-06		0.136003	0.000382255	#N/A		0.13767	0.000392376
0.13767	0.00032173	1.60865e-05		0.13767	0.00164878	1.64878e-06		0.136281	0.000469489	0.000469489		0.137948	0.000389706
0.137948	0.00029497	1.47485e-05		0.137948	0.00166996	1.66996e-06		0.136558	0.000406974	#N/A		0.138225	0.000387201
0.138225	0.00043289	2.16445e-05		0.138225	0.00167067	1.67067e-06		0.136836	0.000386783	#N/A		0.138503	0.00038479
0.138503	0.000370918	1.85459e-05		0.138503	0.00168522	1.68522e-06		0.137114	0.000281429	#N/A		0.138781	0.000382429
0.138781	0.000376046	1.88023e-05		0.138781	0.00168859	1.68859e-06		0.137392	0.000443089	#N/A		0.139059	0.000380072
0.139059	0.000249798	1.24899e-05		0.139059	0.00172216	1.72216e-06		0.13767	0.000370912	0.000370912		0.139337	0.000377686
0.139337	0.000316036	1.58018e-05		0.139337	0.00164754	1.64754e-06		0.137948	0.000454326	#N/A		0.139615	0.000375253
0.139615	0.000375362	1.87681e-05		0.139615	0.00163538	1.63538e-06		0.138225	0.000407953	#N/A		0.139893	0.000372773
0.139893	0.000374547	1.87274e-05		0.139893	0.00165884	1.65884e-06		0.138503	0.00040638	#N/A		0.14017	0.000370271
0.14017	0.000382736	1.91368e-05		0.14017	0.0016779	1.6779e-06		0.138781	0.000506957	#N/A		0.140448	0.000367762
0.140448	0.000408625	2.04313e-05		0.140448	0.00174259	1.74259e-06		0.139059	0.000339524	0.000339524		0.140726	0.000365299
0.140726	0.000441587	2.20794e-05		0.140726	0.00172295	1.72295e-06		0.139337	0.000429562	#N/A		0.141004	0.000362933
0.141004	0.000340758	1.70379e-05		0.141004	0.00165648	1.65648e-06		0.139615	0.000395477	#N/A		0.141282	0.000360714
0.141282	0.000350591	1.75296e-05		0.141282	0.00158341	1.58341e-06		0.139893	0.000392528	#N/A		0.14156	0.00035869
0.14156	0.00039592	1.9796e-05		0.14156	0.00158721	1.58721e-06		0.14017	0.000340005	#N/A		0.141837	0.000356906
0.141837	0.000434374	2.17187e-05		0.141837	0.00166313	1.66313e-06		0.140448	0.000398344	0.000398344		0.142115	0.000355373
0.142115	0.000371461	1.85731e-05		0.142115	0.0016144	1.6144e-06		0.140726	0.000384483	#N/A		0.142393	0.000354107
0.142393	0.000385915	1.92957e-05		0.142393	0.00160715	1.60715e-06		0.141004	0.000366295	#N/A		0.142671	0.0003531
0.142671	0.000504148	2.52074e-05		0.142671	0.00168792	1.68792e-06		0.141282	0.000354044	#N/A		0.142949	0.00035233
0.142949	0.000406321	2.0316e-05		0.142949	0.00161013	1.61013e-06		0.14156	0.000357283	#N/A		0.143227	0.000351761
0.143227	0.000418217	2.09108e-05		0.143227	0.00162752	1.62752e-06		0.141837	0.000380254	0.000380254		0.143504	0.00035135
0.143504	0.000378227	1.89113e-05		0.143504	0.00153335	1.53335e-06		0.142115	0.000405376	#N/A		0.143782	0.000351045
0.143782	0.000485859	2.4293e-05		0.143782	0.00162062	1.62062e-06		0.142393	0.000424952	#N/A		0.14406	0.0003508
0.14406	0.000362404	1.81202e-05		0.14406	0.00158323	1.58323e-06		0.142671	0.000390367	#N/A		0.144338	0.000350573
0.144338	0.000408892	2.04446e-05		0.144338	0.0016433	1.6433e-06		0.142949	0.000366872	#N/A		0.144616	0.000350331
0.144616	0.000444482	2.22241e-05		0.144616	0.00164378	1.64378e-06		0.143227	0.00042288	0.00042288		0.144894	0.000350054
0.144894	0.00044795	2.23975e-05		0.144894	0.00154784	1.54784e-06		0.143504	0.000412005	#N/A		0.145171	0.000349737
0.145171	0.000428201	2.14101e-05		0.145171	0.0015463	1.5463e-06		0.143782	0.000404297	#N/A		0.145449	0.000349386
0.145449	0.000451622	2.25811e-05		0.145449	0.00151676	1.51676e-06		0.14406	0.000404089	#N/A		0.145727	0.00034902
0.145727	0.000370316	1.85158e-05		0.145727	0.00155419	1.55419e-06		0.144338	0.000397187	#N/A		0.146005	0.000348668
0.146005	0.000401667	2.00833e-05		0.146005	0.00146837	1.46837e-06		0.144616	0.000340536	0.000340536		0.146283	0.000348365
0.146283	0.000402115	2.01058e-05		0.146283	0.00139879	1.39879e-06		0.144894	0.000385011	#N/A		0.146561	0.000348145
0.146561	0.000458624	2.29312e-05		0.146561	0.00152836	1.52836e-06		0.145171	0.000450795	#N/A		0.146839	0.000348041
0.146839	0.000446285	2.23143e-05		0.146839	0.00151784	1.51784e-06		0.145449	0.000460466	#N/A		0.147116	0.000348077
0.147116	0.000433198	2.16599e-05		0.147116	0.00154249	1.54249e-06		0.145727	0.000336062	#N/A		0.147394	0.000348268
0.147394	0.00037041	1.85205e-05		0.147394	0.00146469	1.46469e-06		0.146005	0.000471039	0.000471039		0.147672	0.000348616
0.147672	0.000431245	2.15623e-05		0.147672	0.00147591	1.47591e-06		0.146283	0.000424789	#N/A		0.14795	0.000349113
0.14795	0.000427984	2.13992e-05		0.14795	0.00145038	1.45038e-06		0.146561	0.000418863	#N/A		0.148228	0.000349738
0.148228	0.000503491	2.51746e-05		0.148228	0.00151287	1.51287e-06		0.146839	0.000420245	#N/A		0.148506	0.000350458
0.148506	0.00045837	2.29185e-05		0.148506	0.00154105	1.54105e-06		0.147116	0.00044687	#N/A		0.148783	0.000351236
0.148783	0.000451931	2.25966e-05		0.148783	0.00143189	1.43189e-06		0.147394	0.000384397	0.000384397		0.149061	0.000352036
0.149061	0.000485315	2.42658e-05		0.149061	0.00142489	1.42489e-06		0.147672	0.000430928	#N/A		0.149339	0.000352818
0.149339	0.000473696	2.36848e-05		0.149339	0.00145427	1.45427e-06		0.14795	0.000435657	#N/A		0.149617	0.000353547
0.149617	0.000427371	2.13685e-05		0.149617	0.00148054	1.48054e-06		0.148228	0.000444361	#N/A		0.149895	0.000354197
0.149895	0.000543789	2.71894e-05		0.149895	0.00146449	1.46449e-06		0.148506	0.000380426	#N/A		0.150173	0.000354753
0.150173	0.000408836	2.04418e-05		0.150173	0.00137869	1.37869e-06		0.148783	0.000441082	0.000441082		0.15045	0.000355207
0.15045	0.000422385	2.11193e-05		0.15045	0.00138261	1.38261e-06		0.149061	0.000460261	#N/A		0.150728	0.000355569
0.150728	0.000388191	1.94096e-05		0.150728	0.00147154	1.47154e-06		0.149339	0.000447061	#N/A		0.151006	0.000355851
0.151006	0.000480121	2.4006e-05		0.151006	0.00135157	1.35157e-06		0.149617	0.000497777	#N/A		0.151284	0.000356076
0.151284	0.000401278	2.00639e-05		0.151284	0.00133757	1.33757e-06		0.149895	0.000449043	#N/A		0.151562	0.00035627
0.151562	0.000466643	2.33322e-05		0.151562	0.00138585	1.38585e-06		0.150173	0.000406164	0.000406164		0.15184	0.000356459
0.15184	0.000540364	2.70182e-05		0.15184	0.00132647	1.32647e-06		0.15045	0.000414257	#N/A		0.152117	0.000356667
0.152117	0.000367641	1.8382e-05		0.152117	0.00130199	1.30199e-06		0.150728	0.000479289	#N/A		0.152395	0.000356915
0.152395	0.000463985	2.31992e-05		0.152395	0.00135672	1.35672e-06		0.151006	0.000547692	#N/A		0.152673	0.000357213
0.152673	0.000445266	2.22633e-05		0.152673	0.00135147	1.35147e-06		0.151284	0.000418609	#N/A		0.152951	0.000357564
0.152951	0.000486971	2.43485e-05		0.152951	0.00139501	1.39501e-06		0.151562	0.000528262	0.000528262		0.153229	0.000357961
0.153229	0.000403381	2.01691e-05		0.153229	0.00132814	1.32814e-06		0.15184	0.000545609	#N/A		0.153507	0.000358389
0.153507	0.000477312	2.38656e-05		0.153507	0.00136917	1.36917e-06		0.152117	0.000532956	#N/A		0.153785	0.000358825
0.153785	0.000410179	2.0509e-05		0.153785	0.00127555	1.27555e-06		0.152395	0.000508761	#N/A		0.154062	0.000359244
0.154062	0.000477874	2.38937e-05		0.154062	0.00133047	1.33047e-06		0.152673	0.000519727	#N/A		0.15434	0.00035962
0.15434	0.000460861	2.30431e-05		0.15434	0.00128813	1.28813e-06		0.152951	0.000437724	0.000437724		0.154618	0.000359925
0.154618	0.000440646	2.20323e-05		0.154618	0.00136302	1.36302e-06		0.153229	0.000505243	#N/A		0.154896	0.000360137
0.154896	0.00051282	2.5641e-05		0.154896	0.00139256	1.39256e-06		0.153507	0.000423723	#N/A		0.155174	0.000360241
0.155174	0.000457236	2.28618e-05		0.155174	0.00131836	1.31836e-06		0.153785	0.000510113	#N/A		0.155452	0.000360229
0.155452	0.000477602	2.38801e-05		0.155452	0.0013462	1.3462e-06		0.154062	0.000473454	#N/A		0.155729	0.000360101
0.155729	0.000431051	2.15525e-05		0.155729	0.00127912	1.27912e-06		0.15434	0.000463602	0.000463602		0.156007	0.000359866
0.156007	0.00044273	2.21365e-05		0.156007	0.00124076	1.24076e-06		0.154618	0.000459788	#N/A		0.156285	0.000359538
0.156285	0.000450676	2.25338e-05		0.156285	0.00122702	1.22702e-06		0.154896	0.000466515	#N/A		0.156563	0.000359138
0.156563	0.000463059	2.3153e-05		0.156563	0.00124357	1.24357e-06		0.155174	0.000448601	#N/A		0.156841	0.000358688
0.156841	0.000392214	1.96107e-05		0.156841	0.00124281	1.24281e-06		0.155452	0.000423544	#N/A		0.157119	0.000358211
0.157119	0.000486097	2.43049e-05		0.157119	0.00134235	1.34235e-06		0.155729	0.000396843	0.000396843		0.157396	0.00035773
0.157396	0.000535757	2.67879e-05		0.157396	0.00124815	1.24815e-06		0.156007	0.000481195	#N/A		0.157674	0.000357257
0.157674	0.000460701	2.3035e-05		0.157674	0.00124863	1.24863e-06		0.156285	0.000452043	#N/A		0.157952	0.000356805
0.157952	0.000456472	2.28236e-05		0.157952	0.00127717	1.27717e-06		0.156563	0.000426665	#N/A		0.15823	0.000356375
0.15823	0.00042491	2.12455e-05		0.15823	0.00117655	1.17655e-06		0.156841	0.000398584	#N/A		0.158508	0.000355966
0.158508	0.000429473	2.14736e-05		0.158508	0.00115044	1.15044e-06		0.157119	0.000457234	0.000457234		0.158786	0.000355568
0.158786	0.000444715	2.22358e-05		0.158786	0.00118198	1.18198e-06		0.157396	0.000475467	#N/A		0.159064	0.000355166
0.159064	0.000492835	2.46417e-05		0.159064	0.00117882	1.17882e-06		0.157674	0.00039928	#N/A		0.159341	0.000354746
0.159341	0.000535637	2.67819e-05		0.159341	0.00129659	1.29659e-06		0.157952	0.000368564	#N/A		0.159619	0.000354287
0.159619	0.000420626	2.10313e-05		0.159619	0.00113974	1.13974e-06		0.15823	0.00039618	#N/A		0.159897	0.000353774
0.159897	0.000450573	2.25286e-05		0.159897	0.0011146	1.1146e-06		0.158508	0.000357401	0.000357401		0.160175	0.000353197
0.160175	0.000487397	2.43699e-05		0.160175	0.00112704	1.12704e-06		0.158786	0.000413514	#N/A		0.160453	0.000352547
0.160453	0.000383092	1.91546e-05		0.160453	0.00110775	1.10775e-06		0.159064	0.000448167	#N/A		0.160731	0.000351822
0.160731	0.000550886	2.75443e-05		0.160731	0.00126225	1.26225e-06		0.159341	0.00049661	#N/A		0.161008	0.00035103
0.161008	0.000445544	2.22772e-05		0.161008	0.00120775	1.20775e-06		0.159619	0.000389857	#N/A		0.161286	0.000350175
0.161286	0.000364629	1.82315e-05		0.161286	0.00111339	1.11339e-06		0.159897	0.000419885	0.000419885		0.161564	0.000349275
0.161564	0.000455153	2.27576e-05		0.161564	0.00117709	1.17709e-06		0.160175	0.000463693	#N/A		0.161842	0.000348346
0.161842	0.000464323	2.32162e-05		0.161842	0.00115517	1.15517e-06		0.160453	0.000464115	#N/A		0.16212	0.000347408
0.16212	0.000517147	2.58573e-05		0.16212	0.00108184	1.08184e-06		0.160731	0.000348628	#N/A		0.162398	0.000346479
0.162398	0.000484185	2.42093e-05		0.162398	0.00116219	1.16219e-06		0.161008	0.000276421	#N/A		0.162675	0.000345576
0.162675	0.000409655	2.04828e-05		0.162675	0.00117288	1.17288e-06		0.161286	0.000346391	0.000346391		0.162953	0.000344706
0.162953	0.000399372	1.99686e-05		0.162953	0.00105015	1.05015e-06		0.161564	0.000448336	#N/A		0.163231	0.000343879
0.163231	0.000496593	2.48296e-05		0.163231	0.00113215	1.13215e-06		0.161842	0.00039513	#N/A		0.163509	0.000343096
0.163509	0.000480324	2.40162e-05		0.163509	0.00109382	1.09382e-06		0.16212	0.000461587	#N/A		0.163787	0.000342353
0.163787	0.000375556	1.87778e-05		0.163787	0.00106303	1.06303e-06		0.162398	0.000393742	#N/A		0.164065	0.000341644
0.164065	0.000425788	2.12894e-05		0.164065	0.00104139	1.04139e-06		0.162675	0.000373969	0.000373969		0.164342	0.00034096
0.164342	0.000454028	2.27014e-05		0.164342	0.00110611	1.10611e-06		0.162953	0.000416427	#N/A		0.16462	0.000340283
0.16462	0.00048596	2.4298e-05		0.16462	0.00108032	1.08032e-06		0.163231	0.000385552	#N/A		0.164898	0.000339606
0.164898	0.000493219	2.46609e-05		0.164898	0.0010644	1.0644e-06		0.163509	0.000451915	#N/A		0.165176	0.000338917
0.165176	0.000423121	2.11561e-05		0.165176	0.00102345	1.02345e-06		0.163787	0.000367934	#N/A		0.165454	0.000338208
0.165454	0.000395407	1.97703e-05		0.165454	0.00100721	1.00721e-06		0.164065	0.00036111	0.00036111		0.165732	0.000337477
0.165732	0.000380057	1.90028e-05		0.165732	0.00111896	1.11896e-06		0.164342	0.000347858	#N/A		0.16601	0.000336724
0.16601	0.000377704	1.88852e-05		0.16601	0.0010331	1.0331e-06		0.16462	0.000380587	#N/A		0.166287	0.000335957
0.166287	0.000355104	1.77552e-05		0.166287	0.00099595	9.9595e-07		0.164898	0.000353276	#N/A		0.166565	0.000335178
0.166565	0.000442905	2.21452e-05		0.166565	0.00108118	1.08118e-06		0.165176	0.000401107	#N/A		0.166843	0.000334402
0.166843	0.000463643	2.31822e-05		0.166843	0.00107886	1.07886e-06		0.165454	0.000411111	0.000411111		0.167121	0.000333642
0.167121	0.000378696	1.89348e-05		0.167121	0.000978207	9.78207e-07		0.165732	0.000366444	#N/A		0.167399	0.000332909
0.167399	0.000403059	2.0153e-05		0.167399	0.000980355	9.80355e-07		0.16601	0.000323302	#N/A		0.167677	0.000332216
0.167677	0.000460901	2.3045e-05		0.167677	0.00104346	1.04346e-06		0.166287	0.00038282	#N/A		0.167954	0.000331574
0.167954	0.000324334	1.62167e-05		0.167954	0.000974713	9.74713e-07		0.166565	0.000348038	#N/A		0.168232	0.000330982
0.168232	0.000365222	1.82611e-05		0.168232	0.00102815	1.02815e-06		0.166843	0.000374822	0.000374822		0.16851	0.000330447
0.16851	0.000437591	2.18796e-05		0.16851	0.00108888	1.08888e-06		0.167121	0.000311156	#N/A		0.168788	0.000329964
0.168788	0.000422418	2.11209e-05		0.168788	0.00105078	1.05078e-06		0.167399	0.000382686	#N/A		0.169066	0.00032953
0.169066	0.000362655	1.81327e-05		0.169066	0.000975151	9.75151e-07		0.167677	0.000306761	#N/A		0.169344	0.000329134
0.169344	0.000332581	1.66291e-05		0.169344	0.000967286	9.67286e-07		0.167954	0.00031643	#N/A		0.169621	0.000328769
0.169621	0.000386732	1.93366e-05		0.169621	0.00103271	1.03271e-06		0.168232	0.000323942	0.000323942		0.169899	0.000328422
0.169899	0.000434928	2.17464e-05		0.169899	0.000962811	9.62811e-07		0.16851	0.000263806	#N/A		0.170177	0.000328084
0.170177	0.0003892	1.946e-05		0.170177	0.00101226	1.01226e-06		0.168788	0.000324046	#N/A		0.170455	0.000327747
0.170455	0.000444025	2.22013e-05		0.170455	0.00113279	1.13279e-06		0.169066	0.000247516	#N/A		0.170733	0.000327407
0.170733	0.000442452	2.21226e-05		0.170733	0.000977726	9.77726e-07		0.169344	0.000357278	#N/A		0.171011	0.000327062
0.171011	0.000337567	1.68784e-05		0.171011	0.000986932	9.86932e-07		0.169621	0.000242016	0.000242016		0.171288	0.000326713
0.171288	0.000408208	2.04104e-05		0.171288	0.000942249	9.42249e-07		0.169899	0.000282572	#N/A		0.171566	0.000326363
0.171566	0.000375638	1.87819e-05		0.171566	0.000997817	9.97817e-07		0.170177	0.000274185	#N/A		0.171844	0.00032602
0.171844	0.000245404	1.22702e-05		0.171844	0.000928501	9.28501e-07		0.170455	0.000186685	#N/A		0.172122	0.00032569
0.172122	0.000339469	1.69734e-05		0.172122	0.00087687	8.7687e-07		0.170733	0.000295176	#N/A		0.1724	0.000325382
0.1724	0.000370775	1.85388e-05		0.1724	0.000979988	9.79988e-07		0.171011	0.000335781	0.000335781		0.172678	0.000325103
0.172678	0.000296179	1.4809e-05		0.172678	0.000945081	9.45081e-07		0.171288	0.000376929	#N/A		0.172956	0.00032486
0.172956	0.000376376	1.88188e-05		0.172956	0.000949886	9.49886e-07		0.171566	0.000217407	#N/A		0.173233	0.000324656
0.173233	0.000358516	1.79258e-05		0.173233	0.00104924	1.04924e-06		0.171844	0.000251335	#N/A		0.173511	0.00032449
0.173511	0.000365992	1.82996e-05		0.173511	0.00103682	1.03682e-06		0.172122	0.000310705	#N/A		0.173789	0.00032436
0.173789	0.000287836	1.43918e-05		0.173789	0.000932341	9.32341e-07		0.1724	0.000214607	0.000214607		0.174067	0.000324262
0.174067	0.00038463	1.92315e-05		0.174067	0.00103395	1.03395e-06		0.172678	0.000289031	#N/A		0.174345	0.000324189
0.174345	0.000313515	1.56757e-05		0.174345	0.000916313	9.16313e-07		0.172956	0.000361015	#N/A		0.174623	0.000324131
0.174623	0.000196083	9.80413e-06		0.174623	0.000882241	8.82241e-07		0.173233	0.000240555	#N/A		0.1749	0.00032408
0.1749	0.000348016	1.74008e-05		0.1749	0.000895578	8.95578e-07		0.173511	0.000149438	#N/A		0.175178	0.000324028
0.175178	0.000326501	1.6325e-05		0.175178	0.00090189	9.0189e-07		0.173789	0.000216278	0.000216278		0.175456	0.000323968
0.175456	0.000293766	1.46883e-05		0.175456	0.000927732	9.27732e-07		0.174067	0.000292588	#N/A		0.175734	0.000323894
0.175734	0.000323057	1.61528e-05		0.175734	0.000936986	9.36986e-07		0.174345	0.000265469	#N/A		0.176012	0.000323805
0.176012	0.000379458	1.89729e-05		0.176012	0.000981903	9.81903e-07		0.174623	0.000245998	#N/A		0.17629	0.000323701
0.17629	0.000309487	1.54743e-05		0.17629	0.000946203	9.46203e-07		0.1749	0.000352719	#N/A		0.176567	0.000323585
0.176567	0.000278385	1.39193e-05		0.176567	0.000792353	7.92353e-07		0.175178	0.000229587	0.000229587		0.176845	0.00032346
0.176845	0.000273191	1.36595e-05		0.176845	0.000852681	8.52681e-07		0.175456	0.00030824	#N/A		0.177123	0.000323334
0.177123	0.000335965	1.67982e-05		0.177123	0.00092849	9.2849e-07		0.175734	0.000185882	#N/A		0.177401	0.000323212
0.177401	0.000379862	1.89931e-05		0.177401	0.000925997	9.25997e-07		0.176012	0.000201371	#N/A		0.177679	0.000323099
0.177679	0.000401992	2.00996e-05		0.177679	0.000961951	9.61951e-07		0.17629	0.000208682	#N/A		0.177957	0.000323001
0.177957	0.000194682	9.7341e-06		0.177957	0.000849249	8.49249e-07		0.176567	0.000261548	0.000261548		0.178234	0.00032292
0.178234	0.000320079	1.60039e-05		0.178234	0.000908408	9.08408e-07		0.176845	0.000180821	#N/A		0.178512	0.000322857
0.178512	0.000257052	1.28526e-05		0.178512	0.000957167	9.57167e-07		0.177123	0.000200887	#N/A		0.17879	0.00032281
0.17879	0.000234182	1.17091e-05		0.17879	0.000887017	8.87017e-07		0.177401	0.000200109	#N/A		0.179068	0.000322774
0.179068	0.000322273	1.61137e-05		0.179068	0.000977968	9.77968e-07		0.177679	0.000307865	#N/A		0.179346	0.000322745
0.179346	0.000201664	1.00832e-05		0.179346	0.000792289	7.92289e-07		0.177957	0.000197659	0.000197659
0.179624	0.000250674	1.25337e-05		0.179624	0.000828465	8.28465e-07		0.178234	0.000244438	#N/A
0.179902	0.000213627	1.06814e-05		0.179902	0.000838953	8.38953e-07		0.178512	0.000204336	#N/A
0.180179	0.000219722	1.09861e-05		0.180179	0.000815353	8.15353e-07		0.17879	0.000246677	#N/A
0.180457	0.000261806	1.30903e-05		0.180457	0.00091879	9.1879e-07		0.179068	0.000151818	#N/A
0.180735	0.00038248	1.9124e-05		0.180735	0.000946936	9.46936e-07		0.179346	0.000180722	0.000180722
0.181013	0.000369075	1.84538e-05		0.181013	0.00094337	9.4337e-07		0.179624	0.000184932	#N/A
0.181291	0.000292245	1.46122e-05		0.181291	0.000946521	9.46521e-07		0.179902	0.000144069	#N/A
0.181569	0.000291627	1.45814e-05		0.181569	0.000921508	9.21508e-07		0.180179	0.000265982	#N/A
0.181846	0.000199486	9.97431e-06		0.181846	0.000756438	7.56438e-07		0.180457	0.000200045	#N/A
0.182124	0.00039018	1.9509e-05		0.182124	0.000886364	8.86364e-07		0.180735	0.000173143	0.000173143
0.182402	0.000290193	1.45097e-05		0.182402	0.000887198	8.87198e-07		0.181013	0.000206879	#N/A
0.18268	0.00025304	1.2652e-05		0.18268	0.000855843	8.55843e-07		0.181291	0.000250668	#N/A
0.182958	0.000180588	9.02941e-06		0.182958	0.000844249	8.44249e-07		0.181569	0.000184998	#N/A
0.183236	0.000223849	1.11924e-05		0.183236	0.000826608	8.26608e-07		0.181846	0.000174038	#N/A
0.183513	0.000294594	1.47297e-05		0.183513	0.000742023	7.42023e-07		0.182124	0.000195687	0.000195687
0.183791	0.000244897	1.22448e-05		0.183791	0.000713287	7.13287e-07		0.182402	0.000214444	#N/A
0.184069	0.000159941	7.99707e-06		0.184069	0.00082756	8.2756e-07		0.18268	0.000163736	#N/A
0.184347	0.000196349	9.81743e-06		0.184347	0.000750615	7.50615e-07		0.182958	0.000203729	#N/A
0.184625	0.000265675	1.32837e-05		0.184625	0.000836852	8.36852e-07		0.183236	0.000239223	#N/A
0.184903	0.00022785	1.13925e-05		0.184903	0.000913457	9.13457e-07		0.183513	0.000225782	0.000225782
0.18518	0.000182765	9.13827e-06		0.18518	0.000775951	7.75951e-07		0.183791	0.00021205	#N/A
0.185458	0.00020253	1.01265e-05		0.185458	0.000752338	7.52338e-07		0.184069	1.74209e-05	#N/A
0.185736	0.000211883	1.05941e-05		0.185736	0.00082945	8.2945e-07		0.184347	0.000195677	#N/A
0.186014	0.000188428	9.42141e-06		0.186014	0.000833366	8.33366e-07		0.184625	0.000230963	#N/A
0.186292	0.00028275	1.41375e-05		0.186292	0.000870021	8.70021e-07		0.184903	0.00014269	0.00014269
0.18657	0.000227438	1.13719e-05		0.18657	0.000891982	8.91982e-07		0.18518	9.14455e-05	#N/A
0.186848	0.000242109	1.21055e-05		0.186848	0.000822084	8.22084e-07		0.185458	0.000124448	#N/A
0.187125	0.00029892	1.4946e-05		0.187125	0.000981226	9.81226e-07		0.185736	0.000199041	#N/A
0.187403	0.00024818	1.2409e-05		0.187403	0.000788845	7.88845e-07		0.186014	0.000160435	#N/A
0.187681	0.00019887	9.94352e-06		0.187681	0.000860916	8.60916e-07		0.186292	0.000142316	0.000142316
0.187959	0.000281878	1.40939e-05		0.187959	0.000845047	8.45047e-07		0.18657	9.52754e-05	#N/A
0.188237	0.000208794	1.04397e-05		0.188237	0.000909164	9.09164e-07		0.186848	0.000187917	#N/A
0.188515	0.000188051	9.40256e-06		0.188515	0.000828084	8.28084e-07		0.187125	0.000188014	#N/A
0.188792	0.000294169	1.47085e-05		0.188792	0.000882854	8.82854e-07		0.187403	0.000106061	#N/A
0.18907	0.000197212	9.8606e-06		0.18907	0.000843152	8.43152e-07		0.187681	0.000117496	0.000117496
0.189348	0.000131879	6.59397e-06		0.189348	0.000807889	8.07889e-07		0.187959	8.20603e-05	#N/A
0.189626	0.000225156	1.12578e-05		0.189626	0.000877358	8.77358e-07		0.188237	0.00016684	#N/A
0.189904	0.000199629	9.98145e-06		0.189904	0.000788498	7.88498e-07		0.188515	0.000194986	#N/A
								0.188792	0.000180771	#N/A
								0.18907	0.000107703	0.000107703
								0.189348	9.95475e-05	#N/A
								0.189626	0.000129817	#N/A
								0.189904	0.000113699	#N/A
								0.190182	4.73911e-05	#N/A
								0.190459	0.000219334	0.000219334
