# Supplementary material for: DNA-origami-directed virus capsid polymorphism
Source: Nat Nanotechnol. 2023 Jul 17;18(10):1205–12. doi: 10.1038/s41565-023-01443-x (PMC10575778; doi:10.1038/s41565-023-01443-x)
Supplement: Supplementary file 4 — Measurement data (diameter) from TEM. [file 41565_2023_1443_MOESM4_ESM.xlsx]

## Sheet: Figure 5g
Source data for Figure 5g
RNA-6HB (blue)															RNA-6HB-500 (grey)
Average diameter (nm)	6.259														Average diameter (nm)	18.287
Standard deviation (nm)	0.968														Standard deviation (nm)	1.224
Measured diameter (nm)		Data analysis (Histogram)				Normal distribution (line)									Measured diameter (nm)		Data analysis (Histogram)				Normal distribution (line)
		x-axis		y-axis		x-axis		y-axis									x-axis		y-axis		x-axis		y-axis
		Bin	Frequency	Frequency (%)			Normaldistribution	Frequency (%)									Bin	Frequency	Frequency (%)			Normaldistribution	Frequency (%)
6.568		0	0	0		3.35545	0.00457854	1.1109							16.533		0	0	0		14.6143	0.00362033	1.1109
5.228		0.5	0	0		3.41352	0.00547165	1.3276							17.326		0.5	0	0		14.6878	0.00432653	1.3276
6.004		1	0	0		3.4716	0.00651547	1.58086							18.097		1	0	0		14.7612	0.0051519	1.58086
6.713		1.5	0	0		3.52968	0.00773055	1.87568							16.525		1.5	0	0		14.8347	0.00611268	1.87568
5.967		2	0	0		3.58776	0.00913926	2.21748							16.781		2	0	0		14.9081	0.00722657	2.21748
5.855		2.5	0	0		3.64583	0.0107659	2.61214							18.257		2.5	0	0		14.9816	0.00851275	2.61214
6.535		3	0	0		3.70391	0.0126364	3.06599							18.297		3	0	0		15.055	0.0099918	3.06599
6.535		3.5	0	0		3.76199	0.0147786	3.58576							18.303		3.5	0	0		15.1285	0.0116857	3.58576
5.714		4	0	0		3.82007	0.0172219	4.17857							18.715		4	0	0		15.2019	0.0136176	4.17857
5.012		4.5	6	30		3.87814	0.0199969	4.8519							19.917		4.5	0	0		15.2754	0.0158119	4.8519
6.713		5	2	10		3.93622	0.0231358	5.61348							19.685		5	0	0		15.3488	0.0182939	5.61348
6.162		5.5	12	60		3.9943	0.0266711	6.47126							15.929		5.5	0	0		15.4223	0.0210893	6.47126
6.444		6	16	80		4.05238	0.0306361	7.4333							16.591		6	0	0		15.4957	0.0242245	7.4333
5.766		6.5	18	90		4.11046	0.0350642	8.50769							17.971		6.5	0	0		15.5692	0.0277258	8.50769
6.257		7	20	100		4.16853	0.039988	9.70237							16.222		7	0	0		15.6426	0.0316192	9.70237
5.012		7.5	12	60		4.22661	0.0454394	11.0251							18.303		7.5	0	0		15.7161	0.0359297	11.0251
6.876		8	5	25		4.28469	0.0514484	12.483							18.513		8	0	0		15.7895	0.0406812	12.483
7.15		8.5	1	5		4.34277	0.0580427	14.083							16.808		8.5	0	0		15.863	0.0458954	14.083
6.257		9	2	10		4.40084	0.065247	15.831							17.902		9	0	0		15.9364	0.0515919	15.831
5.867		9.5	0	0		4.45892	0.0730818	17.732							17.63		9.5	0	0		16.0098	0.0577871	17.732
4.246		10	0	0		4.517	0.0815633	19.7899							18.792		10	0	0		16.0833	0.0644935	19.7899
4.14		10.5	0	0		4.57508	0.090702	22.0072							18.792		10.5	0	0		16.1567	0.0717197	22.0072
6.198		11	0	0		4.63315	0.100502	24.385							18.137		11	0	0		16.2302	0.0794688	24.385
6.198		11.5	0	0		4.69123	0.110961	26.9227							19.654		11.5	0	0		16.3036	0.0877389	26.9227
5.118		12	0	0		4.74931	0.122068	29.6176							17.465		12	0	0		16.3771	0.0965214	29.6176
6.844		12.5	0	0		4.80739	0.133804	32.4652							16.349		12.5	0	0		16.4505	0.105802	32.4652
5.714		13	0	0		4.86547	0.146142	35.4588							18.513		13	0	0		16.524	0.115557	35.4588
4.041		13.5	0	0		4.92354	0.159044	38.5891							19.475		13.5	0	0		16.5974	0.125759	38.5891
7.581		14	0	0		4.98162	0.172462	41.8449							18.084		14	0	0		16.6709	0.136369	41.8449
5.157		14.5	0	0		5.0397	0.186341	45.2123							18.978		14.5	0	0		16.7443	0.147343	45.2123
7.15		15	0	0		5.09778	0.200613	48.6752							17.821		15	0	0		16.8178	0.158629	48.6752
5.128		15.5	0	0		5.15585	0.215203	52.215							18.25		15.5	0	0		16.8912	0.170164	52.215
6.93		16	0	0		5.21393	0.230023	55.811							17.178		16	2	9.52381		16.9647	0.181883	55.811
6.58		16.5	0	0		5.27201	0.244981	59.4402							16.11		16.5	7	33.3333		17.0381	0.193711	59.4402
6.844		17	0	0		5.33009	0.259973	63.0779							18.25		17	8	38.0952		17.1116	0.205566	63.0779
7.222		17.5	0	0		5.38816	0.274892	66.6977							18.52		17.5	17	80.9524		17.185	0.217362	66.6977
7.313		18	0	0		5.44624	0.289623	70.2718							18.978		18	20	95.2381		17.2585	0.22901	70.2718
5.597		18.5	0	0		5.50432	0.304046	73.7713							17.299		18.5	19	90.4762		17.3319	0.240415	73.7713
5.34		19	0	0		5.5624	0.318041	77.1669							17.767		19	21	100		17.4054	0.25148	77.1669
8.765		19.5	0	0		5.62048	0.331484	80.4286							17.609		19.5	13	61.9048		17.4788	0.26211	80.4286
5.734		20	0	0		5.67855	0.344254	83.527							17.821		20	9	42.8571		17.5523	0.272208	83.527
6.876		20.5	0	0		5.73663	0.356231	86.4331							17.513		20.5	5	23.8095		17.6257	0.281678	86.4331
6.257		21	0	0		5.79471	0.3673	89.1188							17.402		21	4	19.0476		17.6992	0.290431	89.1188
7.463		21.5	0	0		5.85279	0.377352	91.5578							17.277		21.5	1	4.7619		17.7726	0.298379	91.5578
7.253		22	0	0		5.91086	0.386287	93.7255							17.108		22	0	0		17.8461	0.305444	93.7255
5.675		22.5	0	0		5.96894	0.394011	95.5997							18.259		22.5	0	0		17.9195	0.311552	95.5997
6.636		23	0	0		6.02702	0.400446	97.1611							17.87		23	1	4.7619		17.993	0.31664	97.1611
6.617		23.5	0	0		6.0851	0.405524	98.3931							19.253		23.5	0	0		18.0664	0.320655	98.3931
5.016		24	0	0		6.14317	0.40919	99.2826							19.711		24	0	0		18.1399	0.323554	99.2826
8.375		24.5	0	0		6.20125	0.411406	99.8202							18.85		24.5	0	0		18.2133	0.325306	99.8202
6.412		25	0	0		6.25933	0.412147	100							18.132		25	0	0		18.2868	0.325892	100
5.432		25.5	0	0		6.31741	0.411406	99.8202							21.125		25.5	0	0		18.3602	0.325306	99.8202
5.922		26	0	0		6.37549	0.40919	99.2826							18.618		26	0	0		18.4337	0.323554	99.2826
7.262		26.5	0	0		6.43356	0.405524	98.3931							18.824		26.5	0	0		18.5071	0.320655	98.3931
5.016		27	0	0		6.49164	0.400446	97.1611							18.695		27	0	0		18.5806	0.31664	97.1611
7.093		27.5	0	0		6.54972	0.394011	95.5997							20.02		27.5	0	0		18.654	0.311552	95.5997
6.083		28	0	0		6.6078	0.386287	93.7255							17.774		28	0	0		18.7275	0.305444	93.7255
7.776		28.5	0	0		6.66587	0.377352	91.5578							16.349		28.5	0	0		18.8009	0.298379	91.5578
6.903		29	0	0		6.72395	0.3673	89.1188							18.481		29	0	0		18.8744	0.290431	89.1188
6.26		29.5	0	0		6.78203	0.356231	86.4331							19.13		29.5	0	0		18.9478	0.281678	86.4331
6.689		30	0	0		6.84011	0.344254	83.527							17.145		30	0	0		19.0213	0.272208	83.527
7.443		30.5	0	0		6.89818	0.331484	80.4286							18.692		30.5	0	0		19.0947	0.26211	80.4286
5.735		31	0	0		6.95626	0.318041	77.1669							18.197		31	0	0		19.1682	0.25148	77.1669
7.523		31.5	0	0		7.01434	0.304046	73.7713							18.137		31.5	0	0		19.2416	0.240415	73.7713
6.298		32	0	0		7.07242	0.289623	70.2718							17.821		32	0	0		19.3151	0.22901	70.2718
6.689		32.5	0	0		7.1305	0.274892	66.6977							19.697		32.5	0	0		19.3885	0.217362	66.6977
7.93		33	0	0		7.18857	0.259973	63.0779							17.326		33	0	0		19.462	0.205566	63.0779
4.487		33.5	0	0		7.24665	0.244981	59.4402							17.277		33.5	0	0		19.5354	0.193711	59.4402
5.499		34	0	0		7.30473	0.230023	55.811							19.85		34	0	0		19.6089	0.181883	55.811
4.844		34.5	0	0		7.36281	0.215203	52.215							20.074		34.5	0	0		19.6823	0.170164	52.215
6.562		35	0	0		7.42088	0.200613	48.6752							17.129		35	0	0		19.7558	0.158629	48.6752
5.922		35.5	0	0		7.47896	0.186341	45.2123							18.695		35.5	0	0		19.8292	0.147343	45.2123
5.432		36	0	0		7.53704	0.172462	41.8449							17.733		36	0	0		19.9027	0.136369	41.8449
6.412		36.5	0	0		7.59512	0.159044	38.5891							16.923		36.5	0	0		19.9761	0.125759	38.5891
5.788		37	0	0		7.65319	0.146142	35.4588							19.156		37	0	0		20.0496	0.115557	35.4588
7.056		37.5	0	0		7.71127	0.133804	32.4652							18.277		37.5	0	0		20.123	0.105802	32.4652
5.766		38	0	0		7.76935	0.122068	29.6176							16.059		38	0	0		20.1965	0.0965214	29.6176
4.483		38.5	0	0		7.82743	0.110961	26.9227							19.237		38.5	0	0		20.2699	0.0877389	26.9227
6.93		39	0	0		7.88551	0.100502	24.385							19.893		39	0	0		20.3434	0.0794688	24.385
6.21		39.5	0	0		7.94358	0.090702	22.0072							18.592		39.5	0	0		20.4168	0.0717197	22.0072
4.483		40	0	0		8.00166	0.0815633	19.7899							22.672		40	0	0		20.4903	0.0644935	19.7899
5.855						8.05974	0.0730818	17.732							17.728						20.5637	0.0577871	17.732
7.736						8.11782	0.065247	15.831							19.099						20.6372	0.0515919	15.831
7.067						8.17589	0.0580427	14.083							18.192						20.7106	0.0458954	14.083
8.535						8.23397	0.0514484	12.483							19.357						20.7841	0.0406812	12.483
6.397						8.29205	0.0454394	11.0251							18.52						20.8575	0.0359297	11.0251
5.867						8.35013	0.039988	9.70237							16.832						20.931	0.0316192	9.70237
6.713						8.4082	0.0350642	8.50769							20.539						21.0044	0.0277258	8.50769
6.004						8.46628	0.0306361	7.4333							17.733						21.0779	0.0242245	7.4333
6.876						8.52436	0.0266711	6.47126							19.339						21.1513	0.0210893	6.47126
4.906						8.58244	0.0231358	5.61348							20.361						21.2248	0.0182939	5.61348
7.15						8.64052	0.0199969	4.8519							17.882						21.2982	0.0158119	4.8519
6.21						8.69859	0.0172219	4.17857							17.072						21.3717	0.0136176	4.17857
6.078						8.75667	0.0147786	3.58576							19.181						21.4451	0.0116857	3.58576
						8.81475	0.0126364	3.06599							19.673						21.5186	0.0099918	3.06599
						8.87283	0.0107659	2.61214							20.662						21.592	0.00851275	2.61214
						8.9309	0.00913926	2.21748							19.524						21.6655	0.00722657	2.21748
						8.98898	0.00773055	1.87568							20.314						21.7389	0.00611268	1.87568
						9.04706	0.00651547	1.58086							17.298						21.8123	0.0051519	1.58086
						9.10514	0.00547165	1.3276							20.941						21.8858	0.00432653	1.3276
						9.16321	0.00457854	1.1109							18.52						21.9592	0.00362033	1.1109
															19.206
															20.468
															20.672
															18.303
															18.204
															18.663
															16.222
															19.051
															16.889
															18.997
															19.156
															18.54
															17.733
															17.178
															17.43
															17.814
															18.695
															16.349
															17.736
															18.097
															17.733
															17.271
															17.355
															15.861
															17.705
															19.206
